# Supplementary material for: Induced pluripotent stem cell-derived monocytic cell lines from a NOMID patient serve as a screening platform for modulating NLRP3 inflammasome activity
Source: PLoS One. 2020 Aug 18;15(8):e0237030. doi: 10.1371/journal.pone.0237030 (PMC7437452; doi:10.1371/journal.pone.0237030)
Supplement: S2 Table — (XLSX) [file pone.0237030.s004.xlsx]

## Sheet: Sheet1
MOL.FORMULA	MW	MOL.NAME	IL-1b (% inh.)	IL-6 (% inh.)
C9 H13 N O3	183.204	(-)-ALPHA-METHYLNOREPINEPHRINE	-15	-25.49
C19 H26 Cl2 N2 O . C4 H6 O6	519.415	(-)-CIS-(1S,2R)-U-50488 TARTRATE	4.51	-4.64
C10 H12 N2 O	176.215	(-)-COTININE	6.54	-15.54
C10 H12 N2 O	176.215	(-)-COTININE	7.32	-3.26
C9 H13 N O3 . C4 H6 O6	333.291	(-)-EPINEPHRINE BITARTRATE	-24.26	-53.34
C9 H13 N O3 . C4 H6 O6	333.291	(-)-EPINEPHRINE BITARTRATE	-0.48	-12.39
C13 H18 N2 O . C4 H4 O4	334.367	(-)-ESEROLINE FUMARATE	11.41	8.55
C11 H17 N O3 . Cl H	247.719	(-)-ISOPROTERENOL HYDROCHLORIDE	-16.75	-29.17
C16 H15 N . C4 H4 O4	337.369	(-)-MK 801 MALEATE	5.17	23.8
C16 H15 N . C4 H4 O4	337.369	(-)-MK 801 MALEATE	14.12	1.09
C16 H15 N . C4 H4 O4	337.369	(-)-MK 801 MALEATE	16.11	-0.23
C16 H15 N . C4 H4 O4	337.369	(-)-MK-801 HYDROGEN MALEATE	4.06	6.91
C14 H13 O3 . Na	252.241	(-)-NAPROXEN SODIUM	10.87	20.05
C10 H14 O2	166.217	(-)-PERILLIC ACID	7.11	-3.93
C15 H21 N3 O2	275.346	(-)-PHYSOSTIGMINE	-0.95	-7.21
C15 H21 N3 O2	275.346	(-)-PHYSOSTIGMINE	-4.8	-3.65
C13 H21 N3 . Cl H	255.787	(-)-QUINPIROLE HYDROCHLORIDE	-5.08	-24.57
C17 H21 N O4 . Br H	384.265	(-)-SCOPOLAMINE HYDROBROMIDE	9.46	-3.97
C18 H24 N O4 . Br	398.291	(-)-SCOPOLAMINE METHYL BROMIDE	14.52	12.1
C18 H24 N O4 . Br	398.291	(-)-SCOPOLAMINE METHYL BROMIDE	2.89	6.41
C18 H24 N O4 . N O3	380.392	(-)-SCOPOLAMINE METHYL NITRATE	7.13	2.42
C21 H30 N O4 . Br	440.371	(-)-SCOPOLAMINE,N-BUTYL-, BROMIDE	10.03	-7.31
C15 H23 N3 O4 S	341.426	(-)-SULPIRIDE	2.61	-1.16
C15 H23 N3 O4 S	341.426	(-)-SULPIRIDE	5.62	5.84
C11 H12 N2 S . Cl H	240.752	(-)-TETRAMISOLE HYDROCHLORIDE	4.34	-12.98
C19 H26 Cl2 N2 O . Cl H	405.789	(-)-TRANS-(1S,2S)-U-50488 HYDROCHLORIDE	0.87	2.97
C15 H23 N O . Cl H	269.81	(+)-AJ 76 HYDROCHLORIDE	16.59	7.31
C32 H40 Br N5 O5 . C H4 O3 S	750.7	(+)-BROMOCRIPTINE METHANESULFONATE	4.94	-2.95
C16 H19 Br N2 . C4 H4 O4	435.312	(+)-BROMPHENIRAMINE MALEATE	4.14	15.93
C15 H14 O6	290.268	(+)-CATECHIN HYDRATE	-4.9	-23.96
C15 H14 O6	290.268	(+)-CATECHIN HYDRATE	-2.99	1.25
C16 H19 Cl N2 . C4 H4 O4	390.861	(+)-CHLORPHENIRAMINE MALEATE	0.61	-22.7
C16 H19 Cl N2 . C4 H4 O4	390.861	(+)-CHLORPHENIRAMINE MALEATE	6.13	1.45
C18 H25 N O	271.397	(+)-CYCLAZOCINE	6.45	-7.64
C21 H21 N O6	383.395	(+)-HYDRASTINE	6.42	-9.7
C21 H21 N O6	383.395	(+)-HYDRASTINE	-2.63	-33.66
C10 H12 F3 N . Cl H	239.665	(+)-NORFENFLURAMINE HYDROCHLORIDE	9.97	-12.92
C11 H16 N2 O2 . Cl H	244.718	(+)-PILOCARPINE HYDROCHLORIDE	-5.58	2.72
C5 H7 N3 O5	189.126	(+)-QUISQUALIC ACID	18.67	19.45
C17 H23 N O . Cl H	293.832	(+)-SK&F 10047 HYDROCHLORIDE	18.59	-0.07
C18 H29 N O . C4 H4 O4	391.501	(+)-UH 232 MALEATE	7.75	4.87
C19 H26 Cl2 N2 O . C H4 O3 S	465.434	(±) TRANS-U-50488 METHANESULFONATE	5.79	4.02
C19 H23 N . C4 H4 O4	381.465	(±)-1-(1,2-DIPHENYLETHYL)PIPERIDINE MALEATE	5.63	13.1
C3 H8 N O5 P	169.073	(±)-2-AMINO-3-PHOSPHONOPROPIONIC ACID	0.88	-27.52
C4 H10 N O5 P	183.1	(±)-2-AMINO-4-PHOSPHONOBUTYRIC ACID	0.37	-14.71
C5 H12 N O5 P	197.126	(±)-2-AMINO-5-PHOSPHONOPENTANOIC ACID	5.14	-10.81
C8 H9 Cl2 N . Cl H	226.531	(±)-2,3-DICHLORO-ALPHA-METHYLBENZYLAMINE HYDROCHLORIDE	10.27	8.64
C10 H13 N O4	211.215	(±)-3-(3,4-DIHYDROXYPHENYL)-2-METHYL-DL-ALANINE	-4.32	-45.17
C17 H22 Cl N5 O3	379.841	(±)-5'-CHLORO-5'-DEOXY-ENBA	6.56	6.04
C16 H16 Cl N O2 . Br H	370.669	(±)-6-CHLORO-PB HYDROBROMIDE	-1.86	-7.58
C16 H16 Cl N O2 . Br H	370.669	(±)-6-CHLORO-PB HYDROBROMIDE	9.73	-4.62
C16 H25 N O . Br H	328.288	(±)-7-HYDROXY-DPAT HYDROBROMIDE	2.03	-4.9
C16 H25 N O . Br H	328.288	(±)-8-HYDROXY-DPAT HYDROBROMIDE	2.72	-21.05
C19 H20 Cl N O2 . Cl H	366.282	(±)-AC 7954 HYDROCHLORIDE	-0.17	-9.41
C8 H14 O2 S2	206.326	(±)-ALPHA-LIPOIC ACID	3.9	5.11
C10 H11 N O4	209.199	(±)-ALPHA-METHYL-4-CARBOXYPHENYLGLYCINE	0.07	-9.41
C7 H10 N2 O4 . Br H	267.077	(±)-AMPA HYDROBROMIDE	-16.07	-76.25
C5 H10 N2 S . Cl H	166.672	(±)-AMT HYDROCHLORIDE	1.02	14.37
C14 H22 N2 O3	266.336	(±)-ATENOLOL	-0.67	-18.22
C14 H22 N2 O3	266.336	(±)-ATENOLOL	7.23	-9.63
C14 H22 N2 O3	266.336	(±)-ATENOLOL	6.83	5.53
C10 H12 Cl N O2	213.661	(±)-BACLOFEN	3.13	-15.97
C10 H12 Cl N O2	213.661	(±)-BACLOFEN	22.74	-1.69
C16 H19 Br N2 . C4 H4 O4	435.312	(±)-BROMPHENIRAMINE MALEATE	-6.05	-0.47
C16 H19 Br N2 . C4 H4 O4	435.312	(±)-BROMPHENIRAMINE MALEATE	18.75	14.12
C25 H31 N O . Cl H	397.981	(±)-BUTACLAMOL HYDROCHLORIDE	10.53	4.39
C25 H31 N O . Cl H	397.981	(±)-BUTACLAMOL HYDROCHLORIDE	7.65	-2.47
C14 H21 N3 O3 . Cl H	315.796	(±)-CGP-12177A HYDROCHLORIDE	-6.97	-10.51
C14 H21 N3 O3 . Cl H	315.796	(±)-CGP-12177A HYDROCHLORIDE	5.52	4.16
C19 H20 Cl N O2 . Br H	410.733	(±)-CHLORO-APB HYDROBROMIDE	2.11	10.48
C16 H19 Cl N2 . C4 H4 O4	390.861	(±)-CHLORPHENIRAMINE MALEATE	-1.66	-11.41
C16 H19 Cl N2 . C4 H4 O4	390.861	(±)-CHLORPHENIRAMINE MALEATE	13.77	2.58
C7 H11 N O4	173.167	(±)-CIS-PIPERIDINE-2,3-DICARBOXYLIC ACID	2.85	8.72
C8 H17 N2 O5 P	252.205	(±)-CPP	-4.83	30.71
C9 H13 N O3 . Cl H	219.665	(±)-EPINEPHRINE HYDROCHLORIDE	-16.1	-49.12
C6 H11 N O2	129.157	(±)-GAMMA-VINYL GABA	12.26	15.57
C6 H11 N O2	129.157	(±)-GAMMA-VINYL GABA	12.4	9.48
C4 H8 N2 O2	116.119	(±)-HA-966	13.42	-19.44
C5 H6 N2 O4	158.112	(±)-IBOTENIC ACID	1.83	-3.41
C13 H18 O2	206.281	(±)-IBUPROFEN	3.37	-5.9
C13 H18 O2	206.281	(±)-IBUPROFEN	-0.45	-6.5
C13 H18 O2	206.281	(±)-IBUPROFEN	9.08	-23.01
C11 H17 N O3 . Cl H	247.719	(±)-ISOPROTERENOL HYDROCHLORIDE	-22.67	-39.31
C11 H17 N O3 . Cl H	247.719	(±)-ISOPROTERENOL HYDROCHLORIDE	-4.27	-42.35
C19 H21 N S	295.442	(±)-MCN 5652	8.36	-10.39
C28 H40 N2 O5 . Cl H	521.089	(±)-METHOXYVERAPAMIL HYDROCHLORIDE	-5.95	-4.42
2 C15 H25 N O3 . C4 H6 O6	684.815	(±)-METOPROLOL (+)-TARTRATE	1.45	9.12
C9 H20 N O2 . Cl	209.714	(±)-MUSCARINE CHLORIDE	4.88	-3.41
C6 H11 N O2	129.157	(±)-NIPECOTIC ACID	4.72	-11.98
C8 H11 N O3 . C4 H6 O6	319.265	(±)-NOREPINEPHRINE (+)BITARTRATE	-13.37	-53.26
C9 H13 N O3 . Cl H	219.665	(±)-NORMETANEPHRINE HYDROCHLORIDE	-4.32	-6.94
C19 H21 Cl N2 S . C4 H4 O4	460.974	(±)-OCTOCLOTHEPIN MALEATE	15.18	8.72
C8 H11 N O2 . Cl H	189.639	(±)-OCTOPAMINE HYDROCHLORIDE	4.99	-14.96
C8 H11 N O2 . Cl H	189.639	(±)-OCTOPAMINE HYDROCHLORIDE	7.11	-0.11
C13 H16 N2 O2	232.278	(±)-P-AMINOGLUTETHIMIDE	4.08	-12.93
C13 H16 N2 O2	232.278	(±)-P-AMINOGLUTETHIMIDE	2.4	-18.1
C13 H16 N2 O2	232.278	(±)-P-AMINOGLUTETHIMIDE	6	-6.34
C9 H10 Cl N O2	199.634	(±)-P-CHLOROPHENYLALANINE	-0.44	-44.31
C21 H27 N O . Cl H	345.906	(±)-PPHT HYDROCHLORIDE	0.34	-1.6
C16 H21 N O2 . Cl H	295.804	(±)-PROPRANOLOL HYDROCHLORIDE	4.62	-13.24
C16 H21 N O2 . Cl H	295.804	(±)-PROPRANOLOL HYDROCHLORIDE	2.09	3.81
C13 H21 N3 . 2 Cl H	292.248	(±)-QUINPIROLE DIHYDROCHLORIDE	2.86	-7.31
C19 H21 N O2 . Br H	376.287	(±)-SKF 38393, N-ALLYL-, HYDROBROMIDE	3.75	-12.42
C19 H21 N O2 . Br H	376.287	(±)-SKF 38393, N-ALLYL-, HYDROBROMIDE	-2.58	-11.38
C16 H17 N O2 . Cl H	291.773	(±)-SKF-38393 HYDROCHLORIDE	6.85	0.08
C12 H20 N2 O3 S . Cl H	308.825	(±)-SOTALOL HYDROCHLORIDE	5	-8.49
C15 H23 N3 O4 S	341.426	(±)-SULPIRIDE	2.89	27.35
C9 H13 N O2	167.205	(±)-SYNEPHRINE	6.79	-25.48
C9 H13 N O2	167.205	(±)-SYNEPHRINE	3.88	6.67
C15 H12 O7	304.252	(±)-TAXIFOLIN	9.97	7.03
C23 H38 N2 O3 . Cl H	427.02	(±)-THREO-1-PHENYL-2-DECANOYLAMINO-3-MORPHOLINO-1-PROPANOL HYDROCHLORIDE	16.39	14.84
C9 H10 O5	198.173	(±)-VANILLYLMANDELIC ACID	-5.08	-4.86
C27 H38 N2 O4 . Cl H	491.063	(±)-VERAPAMIL HYDROCHLORIDE	16.03	-8.63
C27 H38 N2 O4 . Cl H	491.063	(±)-VERAPAMIL HYDROCHLORIDE	6.68	-7.13
C17 H25 N O . Cl H	295.847	(±)-VESAMICOL HYDROCHLORIDE	0.89	-55.75
C17 H25 N O . Cl H	295.847	(±)-VESAMICOL HYDROCHLORIDE	-2.7	-11.07
C6 H9 N O4	159.14	(2S,1'S,2'S)-2-(CARBOXYCYCLOPROPYL)GLYCINE	-1.03	-11.58
C9 H15 N5 O3 . 2 Cl H	314.169	(6R)-5,6,7,8-TETRAHYDRO-L-BIOPTERIN HYDROCHLORIDE	7.38	10.46
C4 H7 N O2	101.104	(E)-4-AMINO-2-BUTENOIC ACID	1.52	-40.18
C9 H9 N O5	211.171	(R)-3-CARBOXY-4-HYDROXYPHENYLGLYCINE	15.12	-0.27
C9 H9 N O5	211.171	(R)-3-CARBOXY-4-HYDROXYPHENYLGLYCINE	-0.52	-19.85
C23 H27 N7 O . 2 Cl H	490.429	(R)-DRF053 DIHYDROCHLORIDE	0.08	-11.15
C23 H39 N O2	361.561	(R)-METHANANDAMIDE	9.76	-17.24
C3 H5 N5 O2	143.104	(RS)-(TETRAZOL-5-YL)GLYCINE	12.55	3.77
C10 H9 N O6	239.182	(RS)-3,4-DCPG	11.91	0.98
C8 H9 N O4	183.161	(RS)-3,5-DHPG	20.01	-6.76
C9 H9 N O5	211.171	(RS)-4-CARBOXY-3-HYDROXYPHENYLGLYCINE	15.17	4.94
C20 H16 N2 O4	348.352	(S)-(+)-CAMPTOTHECIN	77.76	55.31
C20 H16 N2 O4	348.352	(S)-(+)-CAMPTOTHECIN	75.45	29.23
C20 H24 N2 . C4 H4 O4	408.49	(S)-(+)-DIMETHINDENE MALEATE	7.67	4.55
C16 H14 O3	254.281	(S)-(+)-KETOPROFEN	-4	7.34
C16 H21 N O3	275.343	(S)-(+)-ROLIPRAM	27.28	27.44
C6 H11 N3 . 2 Br H	286.996	(S)-(+)-α-Methylhistamine dihydrobromide	5.04	4.87
C6 H11 N3 . 2 Br H	286.996	(S)-(+)-α-Methylhistamine dihydrobromide	8.32	-19.66
C10 H9 N O6	239.182	(S)-3,4-DCPG	1.76	10.86
C10 H9 N O6	239.182	(S)-3,4-DCPG	11.49	0.5
C8 H9 N O4	183.161	(S)-3,5-DIHYDROXYPHENYLGLYCINE	2.84	20.39
C8 H9 N O4	183.161	(S)-3,5-DIHYDROXYPHENYLGLYCINE	11.79	0.8
C9 H9 N O5	211.171	(S)-4-CARBOXY-3-HYDROXYPHENYLGLYCINE	0.76	-6.83
C6 H13 O5 P . Cl H	232.599	(S)-MAP4 HYDROCHLORIDE	1.26	-8.26
C16 H21 N O2 . Cl H	295.804	(S)-PROPRANOLOL HYDROCHLORIDE	5.93	-1.23
C16 H21 N O2 . Cl H	295.804	(S)-PROPRANOLOL HYDROCHLORIDE	8.08	-31.39
C14 H16 N2 . Cl H	248.751	1-(1-NAPHTHYL)PIPERAZINE HYDROCHLORIDE	5.06	20.87
C14 H10 Cl4	320.041	1-(2-CHLOROPHENYL)-1-(4-CHLOROPHENYL)-2,2-DICHLOROETHANE	4.53	-14.1
C14 H10 Cl4	320.041	1-(2-CHLOROPHENYL)-1-(4-CHLOROPHENYL)-2,2-DICHLOROETHANE	11.35	18.85
C11 H16 N2 O . Cl H	228.718	1-(2-METHOXYPHENYL)PIPERAZINE HYDROCHLORIDE	2.3	-3.93
C19 H18 Cl N O3	343.804	1-(4-CHLOROBENZYL)-5-METHOXY-2-METHYLINDOLE-3-ACETIC ACID	0.29	8.55
C14 H17 N3 O2 S . 2 Cl H	364.291	1-(5-ISOQUINOLINYLSULFONYL)-3-METHYLPIPERAZINE DIHYDROCHLORIDE	-2.82	4.84
C8 H10 Cl N5 . Cl H	248.112	1-(M-CHLOROPHENYL)-BIGUANIDE HYDROCHLORIDE	-3.91	-15.08
C8 H10 Cl N5 . Cl H	248.112	1-(M-CHLOROPHENYL)-BIGUANIDE HYDROCHLORIDE	12.83	-6.99
C7 H14 N2 O . Cl H	178.66	1-ACETYL-4-METHYLPIPERAZINE HYDROCHLORIDE	9.42	-10.57
C26 H52 N O8 P	537.667	1-ACYL-PAF	8.61	-21.11
C16 H16 N4 O5 S	376.387	1-ALLYL-3,7-DIMETHYL-8-P-SULFOPHENYLXANTHINE	3.53	-0.34
C7 H13 N O2 . Cl H	179.645	1-AMINO-1-CYCLOHEXANECARBOXYLIC ACID HYDROCHLORIDE	2.25	-20.05
C6 H6 N4	134.139	1-AMINOBENZOTRIAZOLE	0.7	-37.11
C4 H7 N O2 . Cl H	137.565	1-AMINOCYCLOPROPANECARBOXYLIC ACID HYDROCHLORIDE	5.28	3.34
C15 H10 Br N3 O	328.163	1-AZAKENPAULLONE	2.76	-8.71
C13 H15 N O3	233.263	1-BCP	2.68	-12.29
C19 H17 N O4	323.343	1-BENZOYL-5-METHOXY-2-METHYLINDOLE-3-ACETIC ACID	-5.13	-20.88
C6 H13 N O4 . Cl H	199.633	1-DEOXYMANNOJIRIMYCIN HYDROCHLORIDE	8.35	-17.13
C6 H13 N O4 . Cl H	199.633	1-DEOXYNOJIRIMYCIN HYDROCHLORIDE	5.78	2.68
C9 H10 N2 O	162.189	1-EBIO	5.04	9.99
C39 H70 O4	602.971	1-HEXADECYL-2-ARACHIDONOYL-GLYCEROL	5.75	-23.55
C25 H54 N O6 P	495.673	1-HEXADECYL-2-METHYLGLYCERO-3 PC	0.14	-22.03
C21 H42 O4	358.556	1-HEXADECYL-2-O-ACETYL-GLYCEROL	6.99	-6.3
C20 H42 O3	330.546	1-HEXADECYL-2-O-METHYL-GLYCEROL	1.92	-15.52
C6 H11 N3 . 2 Cl H	198.094	1-METHYLHISTAMINE DIHYDROCHLORIDE	-1.21	-1.87
C4 H6 N2	82.1038	1-METHYLIMIDAZOLE	-3.7	-4.47
C19 H19 N5	317.388	1-NAPHTHYL PP1	3.17	1.4
C27 H58 N O6 P	523.726	1-OCTADECYL-2-METHYLGLYCERO-3 PC	-20.34	-31.76
C27 H58 N O6 P	523.726	1-OCTADECYL-2-METHYLGLYCERO-3 PC	1.79	-0.75
C23 H42 O5	398.577	1-OLEOYL-2-ACETYL-GLYCEROL	8.1	-16.56
C10 H9 N3 S2	235.329	1-PHENYL-3-(2-THIAZOLYL)-2-THIOUREA	-3.56	-12.45
C8 H11 N5	177.206	1-PHENYLBIGUANIDE	3.22	-10.18
C39 H72 O5	620.986	1-STEAROYL- 2-LINOLEOYL-GLYCEROL	-0.85	-31.49
C41 H72 O5	645.007	1-STEAROYL-2-ARACHIDONOYL-GLYCEROL	8.91	-18.52
C12 H19 N2 . I	318.197	1,1-DIMETHYL-4-PHENYL-PIPERAZINIUM IODIDE	1.32	2.95
C10 H24 N2	172.311	1,10-DIAMINODECANE	-9.57	-26.2
C12 H8 N2	180.205	1,10-PHENANTHROLINE MONOHYDRATE	3.84	-5.8
C23 H44 O5	400.592	1,2-DIDECANOYL-GLYCEROL (10:0)	3.74	-22.99
C19 H36 O5	344.486	1,2-DIOCTANOYL-SN-GLYCEROL	-2.02	-10.69
C39 H72 O5	620.986	1,2-DIOLEOYL-GLYCEROL (18:1)	7.17	-10.25
C6 H6 Br6	557.536	1,2,3,4,5,6-HEXABROMOCYCLOHEXANE	3.53	-0.31
C27 H44 O3	416.636	1,25-DIHYDROXYVITAMIN D3	-6.25	7.5
C27 H44 O3	416.636	1,25-DIHYDROXYVITAMIN D3	-12.1	-47.18
C13 H12 N4 O2	256.26	1,3-DIMETHYL-8-PHENYLXANTHINE	9.84	-63.87
C12 H18 N4 O2	250.297	1,3-DIPROPYL-7-METHYLXANTHINE	7.02	9.18
C17 H20 N4 O5 S	392.43	1,3-DIPROPYL-8-P-SULFOPHENYLXANTHINE	-0.93	-34.24
C17 H20 N4 O2	312.366	1,3-DIPROPYL-8-PHENYLXANTHINE	16.04	27.25
C24 H22 N2 O3	386.443	1,3,5-TRIS(4-HYDROXYPHENYL)-4-PROPYL-1H-PYRAZOLE	-5.69	-19.79
C24 H22 N2 O3	386.443	1,3,5-TRIS(4-HYDROXYPHENYL)-4-PROPYL-1H-PYRAZOLE	9.74	-3.8
C5 H11 N O3 . Cl H	169.607	1,4-DIDEOXY-1,4-IMINO-D-ARABINITOL	14.87	1.2
C9 H7 N O2	161.157	1,5-ISOQUINOLINEDIOL	1.39	5.54
C7 H8 N4 O2	180.164	1,7-DIMETHYLXANTHINE	-4.71	-16.74
C20 H16 N2 O5	364.351	10-HYDROXYCAMPTOTHECIN	69.19	42.45
C20 H16 N2 O5	364.351	10-HYDROXYCAMPTOTHECIN	66.4	-7.98
C12 H11 N O S2	249.352	10058-F4	5.57	-14.36
C20 H32 O3	320.466	11,12-EPOXYEICOSATRIENOIC ACID	-2.5	-11.85
C13 H26 O3	230.344	12-METHOXYDODECANOIC ACID	4.5	-26.46
C20 H32 O3	320.466	12(R)-HETE	2.54	-17.32
C20 H32 O3	320.466	12(R)-HETE	-1.3	-17.52
C20 H32 O4	336.466	12(S)-HPETE	-0.84	-25.7
C20 H28 O2	300.435	13-CIS RETINOIC ACID	34.63	-13.61
C20 H28 O2	300.435	13-CIS RETINOIC ACID	1.46	-45.42
C20 H28 O2	300.435	13-CIS RETINOIC ACID	-14.25	-36.91
C18 H30 O3	294.429	13-KETOOCTADECADIENOIC ACID	7.31	-18.88
C20 H36 O5	356.497	13,14-DIHYDRO-PGE1	-23.62	-68.14
C18 H32 O3	296.445	13(S)-HODE	7.09	-16.88
C18 H32 O4	312.444	13(S)-HPODE	8.93	-18.64
C20 H32 O3	320.466	14,15-EPOXYEICOSATRIENOIC ACID	8	-16.2
C10 H15 N3	177.246	1400W	6.04	11.35
C20 H30 O3	318.45	15-KETOEICOSATETRAENOIC ACID	8.64	-14.72
C20 H32 O3	320.466	15(S)-HETE	0.21	-15.2
C20 H32 O4	336.466	15(S)-HPETE	-2.46	-8.7
C20 H28 O3	316.435	15D-PROSTAGLANDIN J2	4.42	-5.62
C22 H36 O5	380.518	16,16-DIMETHYL-PROSTAGLANDIN E2	-9.6	-36.24
C31 H43 N3 O8	585.688	17-ALLYLAMINO-GELDANAMYCIN	95.27	-21.75
C18 H32 O2	280.445	17-OCTADECYNOIC ACID	5.25	-20.19
C23 H30 O5	386.481	17-PHENYL-TRINOR-PGE2	2.66	-27.22
C21 H30 O3	330.461	17ALPHA-HYDROXYPROGESTERONE	17.29	6.06
C21 H30 O3	330.461	17ALPHA-HYDROXYPROGESTERONE	8.5	17.57
C3 H9 N3 S . 2 Br H	281.013	2-(2-AMINOETHYL)ISOTHIOUREA DIHYDROBROMIDE	-11.12	-25.22
C11 H14 N5 O10 P2 S . 3 Na	539.238	2-(METHYLTHIO)ADENOSINE 5'-DIPHOSPHATE TRISODIUM SALT HYDRATE	-7.93	-49.87
C19 H19 N3 O2 S	353.438	2-[1-(4-PIPERONYL)PIPERAZINYL]BENZOTHIAZOLE	9.06	18.38
C5 H5 N5	135.127	2-AMINOPURINE	-1.48	-69.74
C14 H16 B N O	225.094	2-APB	8.41	-15.38
C23 H38 O4	378.545	2-ARACHIDONOYLGLYCEROL	7.09	-22.03
C11 H10 N2 O . Cl H	222.671	2-BFI HYDROCHLORIDE	14.23	-22.3
C6 H11 Cl O5	198.602	2-CHLORO-2-DEOXY-D-GLUCOSE	-2.47	-15.08
C15 H20 Cl N5 O4	369.803	2-CHLORO-N6-CYCLOPENTYLADENOSINE	4.44	-6.98
C10 H12 Cl N5 O4	301.686	2-CHLOROADENOSINE	-4.38	-44.75
C10 H11 Cl N5 O13 P3 . 4 Na	629.553	2-CHLOROADENOSINE TRIPHOSPHATE TETRASODIUM	-2.93	-9.88
C18 H18 Cl I N6 O4	544.731	2-CL-IB-MECA	15.36	-8.42
C19 H19 Cl N2 O . C4 H4 O4	442.892	2-CMDO	12.28	6.5
C10 H21 N O . Cl H	207.741	2-CYCLOOCTYL-2-HYDROXYETHYLAMINE HYDROCHLORIDE	-4.45	-13.83
C16 H31 F O2	274.415	2-FLUOROPALMITIC ACID	5.92	-16.4
C14 H13 N O5	275.257	2-HYDROXY-5-(2,5-DIHYDROXYBENZYLAMINO)BENZOIC ACID	3.8	-31.64
C14 H28 O3	244.37	2-HYDROXYMYRISTIC ACID	8.75	-12.21
C9 H12 Cl N O4 S	265.714	2-HYDROXYSACLOFEN	3.68	-1
C13 H15 I N2 O2	358.175	2-IODOMELATONIN	4.99	-5.12
C27 H38 N2 O9	534.599	2-METHOXYANTIMYCIN A3	2.69	4.76
C19 H26 O3	302.408	2-METHOXYESTRADIOL	1.4	-15.49
C11 H14 N2 O . C4 H4 O4	306.314	2-METHYL-5-HYDROXYTRYPTAMINE MALEATE	3.7	1.4
C11 H14 N5 O13 P3 S . 4 Na	641.2	2-METHYLTHIOADENOSINE TRIPHOSPHATE TETRASODIUM	0.41	-46.74
C16 H18 N6 O4	358.352	2-PHENYLAMINOADENOSINE	6.68	-3.2
C19 H20 N2 O2	308.374	2-PHENYLMELATONIN	9.57	6.57
C21 H23 N5 O	361.44	2-PMDQ	14.54	6.27
C7 H10 N2 . 2 Cl H	195.09	2-PYRIDYLETHYLAMINE DIHYDROCHLORIDE	13.45	5.85
C4 H4 N2 O S	128.152	2-THIOURACIL	6.56	10.24
C10 H8 N2	156.184	2,2'-BIPYRIDYL	1.29	7.52
C16 H18 O8	338.309	2,2',3,3',4,4'-HEXAHYDROXY-1,1'-BIPHENYL-6,6'-DIMETHANOL DIMETHYL ETHER	16.6	6.21
C16 H18 O8	338.309	2,2',3,3',4,4'-HEXAHYDROXY-1,1'-BIPHENYL-6,6'-DIMETHANOL DIMETHYL ETHER	-3.41	-30.81
C4 H6 O2	86.0892	2,3-BUTANEDIONE	-10.33	-5.62
C4 H7 N O2	101.104	2,3-BUTANEDIONE MONOXIME	3.47	-29.38
C11 H15 Cl2 N O2 . Cl H	300.609	2,3-DCPE HYDROCHLORIDE	3.37	-5.4
C12 H10 O4	218.205	2,3-DIMETHOXY-1,4-NAPHTHOQUINONE	10.15	6.08
C4 H6 N4 O	126.117	2,4-DIAMINO-6-PYRIMIDINONE	-2.77	-18.76
C14 H22 O2	222.323	2,5-DITERTBUTYLHYDROQUINONE	11.36	2.03
C14 H22 O2	222.323	2,5-DITERTBUTYLHYDROQUINONE	-1.7	-13.36
C16 H16 F2 N2 O4 S2	402.436	2,6-DIFLUORO-4-[2-(PHENYLSULFONYLAMINO)ETHYLTHIO]PHENOXYACETAMIDE	12.05	9.2
C16 H22 Cl N5 O4	383.83	2'-MECCPA	5.21	-1.04
C10 H12 N2 O4	224.213	2',3'-DIDEHYDRO-3'-DEOXYTHYMIDINE	-0.31	-14.9
C9 H13 N3 O3	211.218	2',3'-DIDEOXYCYTIDINE	7.04	-4.59
C9 H13 N3 O3	211.218	2',3'-DIDEOXYCYTIDINE	-3.73	-4.41
C27 H44 O3	416.636	24,25-DIHYDROXYVITAMIN D3	10.51	-14.72
C27 H46 O2	402.653	24(S)-HYDROXYCHOLESTEROL	14.04	6.1
C27 H44 O2	400.637	25-HYDROXYVITAMIN D3	2.07	7.5
C27 H44 O2	400.637	25-HYDROXYVITAMIN D3	9.9	-6.82
C19 H18 F2 N2 O . Cl H	364.817	3-(1H-IMIDAZOL-4-YL)PROPYL DI(P-FLUOROPHENYL)METHYL ETHER HYDROCHLORIDE	-5.12	-62.51
C21 H34 O3	334.493	3-ALPHA,21-DIHYDROXY-5-ALPHA-PREGNAN-20-ONE	3.46	-1.69
C3 H8 N O3 S . Na	161.155	3-AMINO-1-PROPANESULFONIC ACID SODIUM	-1.67	-38.5
C4 H4 O4 . 2 C3 H6 N2	256.258	3-AMINOPROPIONITRILE FUMARATE	10.47	-17.92
C3 H10 N O3 P	139.09	3-AMINOPROPYLPHOSPHONIC ACID	-1.92	-12.32
C7 H4 Br N3 O2	242.03	3-BROMO-7-NITROINDAZOLE	-9.14	-20.09
C7 H4 Br N3 O2	242.03	3-BROMO-7-NITROINDAZOLE	-1.68	-18.2
C21 H24 Cl N O . Cl H	378.335	3-CPMT	23.5	5.37
C10 H12 N4 O4	252.227	3-DEAZAADENOSINE	-11.31	-16.25
C9 H10 I N O3	307.085	3-IODO-L-TYROSINE	-9	-0.63
C8 H9 N O4 S	215.226	3-MATIDA	1.46	-0.68
C6 H10 N4 O2 . Cl H	206.63	3-MORPHOLINOSYDNONIMINE HYDROCHLORIDE	8.08	56.56
C6 H10 N4 O2 . Cl H	206.63	3-MORPHOLINOSYDNONIMINE HYDROCHLORIDE	-2.79	-3.15
C23 H25 N5 O3	419.476	3-MPPI	8.08	-2.38
C8 H10 N4 O2	194.191	3-N-PROPYLXANTHINE	-11.58	-22.95
C3 H5 N O4	119.076	3-NITROPROPIONIC ACID	7.41	-2.57
C15 H17 Cl2 N O2	314.207	3-TROPANYL-3,5-DICHLOROBENZOATE	-3.51	-49.68
C15 H17 Cl2 N O2	314.207	3-TROPANYL-3,5-DICHLOROBENZOATE	6.12	-9.29
C17 H20 N2 O2 . Cl H	320.814	3-TROPANYL-INDOLE-3-CARBOXYLATE HYDROCHLORIDE	4.35	2.74
C18 H23 N2 O2 . I	426.292	3-TROPANYLINDOLE-3-CARBOXYLATE METHIODIDE	16.8	21.42
C9 H4 Cl2 O2	215.033	3,4-DICHLOROISOCOUMARIN	3.2	1.65
C9 H4 Cl2 O2	215.033	3,4-DICHLOROISOCOUMARIN	12.32	-3.98
C8 H8 O4	168.147	3,4-DIHYDROXYPHENYLACETIC ACID	3.51	9.49
C6 H4 N2 O6	200.106	3,5-DINITROCATECHOL	-5.14	-1.22
C6 H4 N2 O6	200.106	3,5-DINITROCATECHOL	15.18	8.4
C10 H10 N4 O2	218.212	3,7-DIMETHYL-1-PROPARGYLXANTHINE	-6.57	-8.62
C10 H13 N5 O4	267.241	3'-AZIDO-3'-DEOXYTHYMIDINE	-2.6	-34.24
C30 H31 F2 N3 O2 . C4 H4 O4	619.655	3'-FLUOROBENZYLSPIPERONE MALEATE	26.26	7.66
C21 H23 F2 N O . Cl H	379.871	3α-Bis-(4-fluorophenyl) methoxytropane hydrochloride	17.91	4.24
C8 H10 F N O2 S . Cl H	239.695	4-(2-AMINOETHYL)BENZENESULFONYL FLUORIDE HYDROCHLORIDE	-3.47	-30.21
C8 H17 N2 O . I	284.138	4-ACETYL-1,1-DIMETHYLPIPERAZINIUM IODIDE	17.6	16.13
C8 H9 F N2 O2 S . Cl H	252.694	4-AMIDINOPHENYLMETHANESULFONYL FLUORIDE HYDROCHLORIDE	3.98	-11.39
C7 H9 N3 . 2 Cl H	208.088	4-AMINOBENZAMIDINE DIHYDROCHLORIDE	1.46	-9.72
C5 H6 N2	94.1145	4-AMINOPYRIDINE	2.66	-20.27
C5 H6 N2	94.1145	4-AMINOPYRIDINE	4.92	1.28
C5 H6 N2	94.1145	4-AMINOPYRIDINE	-8.23	-11.07
C7 H7 N O3	153.135	4-AMINOSALICYLIC ACID	0.03	-9.09
C7 H8 Cl N3 . Cl H	206.072	4-CHLOROPHENYLGUANIDINE HYDROCHLORIDE	-5.74	6.26
C11 H8 N2	168.195	4-CYANO-3-METHYLISOQUINOLINE	8.52	12.78
C21 H26 N O2 . I	451.341	4-DAMP METHIODIDE	-2.24	27.39
C8 H6 N2 O	146.146	4-HQN	3.73	-7.69
C9 H10 O4	182.173	4-HYDROXY-3-METHOXYPHENYLACETIC ACID	7.32	14.52
C7 H8 N2 O2	152.151	4-HYDROXYBENZHYDRAZIDE	4.45	6.13
C8 H11 N O . Cl H	173.64	4-HYDROXYPHENETHYLAMINE HYDROCHLORIDE	-5.38	-0.91
C26 H33 N O2	391.546	4-HYDROXYPHENYLRETINAMIDE	0.6	-9.12
C26 H33 N O2	391.546	4-HYDROXYPHENYLRETINAMIDE	-4.51	-32.62
C26 H33 N O2	391.546	4-HYDROXYPHENYLRETINAMIDE	10.24	-10.81
C26 H33 N O2	391.546	4-HYDROXYPHENYLRETINAMIDE	9.88	6.61
C19 H21 I N2 O	420.287	4-IBP	14.27	20.92
C6 H6 N2 O2	138.124	4-IMIDAZOLEACRYLIC ACID	-1.07	-25.11
C4 H6 N2 O . Cl H	134.564	4-IMIDAZOLEMETHANOL HYDROCHLORIDE	4.24	-6.11
C10 H7 I N2	282.08	4-IPP	23.33	4.36
C6 H11 N3 . 2 Cl H	198.094	4-METHYLHISTAMINE DIHYDROCHLORIDE	5.85	-15.27
C4 H6 N2 . Cl H	118.565	4-METHYLPYRAZOLE HYDROCHLORIDE	11.61	22.83
C4 H6 N2 . Cl H	118.565	4-METHYLPYRAZOLE HYDROCHLORIDE	0.99	-9.81
C13 H26 O3	230.344	4-OXATETRADECANOIC ACID	12.89	-10.41
C19 H21 N O	279.376	4-P-PDOT	9.43	-1.59
C15 H15 N . Cl H	245.747	4-PHENYL-1,2,3,4-TETRAHYDROISOQUINOLINE HYDROCHLORIDE	3.16	-8.23
C21 H27 N . C4 H4 O4	409.518	4-PPBP MALEATE	8.4	-3.03
C10 H19 N . Cl H	189.726	4,4-PENTAMETHYLENEPIPERIDINE HYDROCHLORIDE	10.18	-8.61
C22 H26 F N O . C2 H2 O4	429.481	4F 4PP OXALATE	3.89	-4.36
C11 H18 Cl N7 O	299.76	5-(N-ETHYL-N-ISOPROPYL)AMILORIDE	28.58	2.3
C8 H12 Cl N7 O . Cl H	294.141	5-(N,N-DIMETHYL)AMILORIDE HYDROCHLORIDE	10.98	2
C12 H18 Cl N7 O	311.771	5-(N,N-HEXAMETHYLENE)AMILORIDE	30.36	20.27
C5 H11 N O2 . Cl H	153.607	5-AMINOVALERIC ACID HYDROCHLORIDE	5.31	-16.75
C8 H12 N4 O5	244.205	5-AZACYTIDINE	7.06	-13.67
C8 H12 N4 O5	244.205	5-AZACYTIDINE	6.41	2.23
C17 H11 Br N2 O2	355.185	5-BDBD	9.52	0.88
C9 H11 Br N2 O5	307.098	5-BROMO-2'-DEOXYURIDINE	-9.64	-29.6
C11 H13 N3 O . C4 H4 O4	319.313	5-CARBOXAMIDOTRYPTAMINE MALEATE	6.48	-14.54
C9 H11 F N2 O5	246.192	5-FLUORO-5'-DEOXYURIDINE	-3.88	-17.18
C9 H11 F N2 O5	246.192	5-FLUORO-5'-DEOXYURIDINE	-8.53	-14.54
C9 H6 F N O2	179.148	5-FLUOROINDOLE-2-CARBOXYLIC ACID	3.18	-5.03
C4 H3 F N2 O2	130.077	5-FLUOROURACIL	-0.12	-7.33
C4 H3 F N2 O2	130.077	5-FLUOROURACIL	-0.7	-22.12
C4 H3 F N2 O2	130.077	5-FLUOROURACIL	1.84	-4.13
C11 H12 N2 O3	220.225	5-HYDROXY-L-TRYPTOPHAN	-0.15	-12.44
C10 H20 O3	188.264	5-HYDROXYDECANOATE	14.25	6.24
C10 H19 O3 . Na	210.246	5-HYDROXYDECANOIC ACID SODIUM	1.24	-2.12
C10 H9 N O3	191.183	5-HYDROXYINDOLACETIC ACID	2.46	19.63
C9 H11 I N2 O . 2 Cl H	363.023	5-IODO-A-85380 DIHYDROCHLORIDE	8.64	-5.12
C11 H13 I N4 O4	392.15	5-IODOTUBERCIDIN	29.84	58.51
C11 H13 I N4 O4	392.15	5-IODOTUBERCIDIN	7.5	5.75
C20 H30 O3	318.45	5-KETOEICOSATETRAENOIC ACID	11.9	-2.55
C9 H16 N O . I	281.134	5-METHYLFURMETHIODIDE	22.3	2.73
C6 H11 N O	113.158	5,5-DIMETHYL-1-PYRROLINE-N-OXIDE	-2.4	-13.56
C15 H12 N2 O2	252.268	5,5-DIPHENYLHYDANTOIN	-5.55	-8.36
C12 H12 Cl2 N2 O4	319.141	5,6-DICHLORO-1-I2-D-RIBOFURANOSYLBENZIMIDAZOLE	1.92	-24.15
C20 H32 O3	320.466	5,6-EPOXYEICOSATRIENOIC ACID	13.16	-1.11
C10 H5 Cl2 N O3	258.058	5,7-DICHLOROKYNURENIC ACID	-1.61	-7.41
C20 H28 O2	300.435	5,8,11-EICOSATRIYNOIC ACID	11.33	-4.94
C20 H24 O2	296.403	5,8,11,14-EICOSATETRAYNOIC ACID	10.53	-9.41
C12 H16 N6 O4	308.293	5'-N-ETHYLCARBOXAMIDOADENOSINE (NECA)	-16.64	-31.18
C12 H16 N6 O4	308.293	5'-N-ETHYLCARBOXAMIDOADENOSINE (NECA)	-11.74	-30.77
C20 H32 O3	320.466	5(S)-HETE	9.09	-9.97
C20 H32 O4	336.466	5(S)-HPETE	6.18	-13.65
C21 H32 O3	332.477	5ALPHA-PREGNAN-3ALPHA-OL-11,20-DIONE	8.73	-3.37
C21 H34 O2	318.493	5ALPHA-PREGNAN-3ALPHA-OL-20-ONE	12.56	-21.23
C20 H21 N O3	323.386	5HPP-33	2.28	-9.59
C6 H13 N O2	131.173	6-AMINOHEXANOIC ACID	0.56	5.52
C6 H13 N O2	131.173	6-AMINOHEXANOIC ACID	7.91	-1.32
C13 H15 Cl N2 O2	266.723	6-CHLOROMELATONIN	4.32	-68.93
C8 H10 F N O3 . Cl H	223.629	6-FLUORONOREPINEPHRINE HYDROCHLORIDE	-4.17	-11.93
C19 H12 N2 O	284.311	6-FORMYLINDOLO [3,2-B] CARBAZOLE	16.05	13.18
C9 H11 N O5	213.187	6-HYDROXY-DL-DOPA	6	13.71
C13 H16 N2 O3	248.278	6-HYDROXYMELATONIN	-2.31	-26.25
C17 H26 I N O3	419.298	6-IODONORDIHYDROCAPSAICIN	3.82	-8.74
C20 H34 O6	370.48	6-KETO-PROSTAGLANDIN F1A	7.06	-10.17
C12 H14 N2 O	202.252	6-METHOXY-1,2,3,4-TETRAHYDRO-9H-PYRIDO[3,4B] INDOLE	2.1	10.85
C14 H11 N . Cl H	229.705	6-METHYL-2-(PHENYLETHYNYL)PYRIDINE HYDROCHLORIDE	-6.03	-24.67
C14 H11 N . Cl H	229.705	6-METHYL-2-(PHENYLETHYNYL)PYRIDINE HYDROCHLORIDE	8.79	-32.87
C9 H5 N O3	175.141	6-NITROSO-1,2-BENZOPYRONE	-9.6	-10.11
C10 H13 N O2	179.216	6,7-ADTN	2.42	-19.59
C10 H13 N O2 . Br H	260.128	6,7-ADTN HYDROBROMIDE	-3.38	-7.68
C14 H9 Cl N2 O	256.687	7-CHLORO-4-HYDROXY-2-PHENYL-1,8-NAPHTHYRIDINE	-4.49	-14.1
C10 H6 Cl N O3	223.613	7-CHLOROKYNURENIC ACID	2.78	-0.14
C16 H22 I N O . C4 H4 O4	487.329	7-HYDROXY-PIPAT MALEATE	4.26	-0.18
C7 H4 N3 O2 . Na	185.115	7-NINA	7.91	-2.04
C7 H5 N3 O2	163.133	7-NITROINDAZOLE	0.2	-0.9
C22 H40 O2	336.552	7,7-DIMETHYLEICOSADIENOIC ACID	-6.72	-3.56
C22 H40 O2	336.552	7,7-DIMETHYLEICOSADIENOIC ACID	10.67	-9.57
C15 H10 O4	254.238	7,8-DIHYDROXYFLAVONE HYDRATE	1.41	-9.41
C16 H15 Cl N4 O2	330.769	8-(3-CHLOROSTYRYL)CAFFEINE	12.91	8.55
C16 H14 Cl N5 O6 P S . Na	493.794	8-(4-CHLOROPHENYLTHIO)-CAMP SODIUM	-3	-17.14
C13 H12 N4 O5 S	336.323	8-(P-SULFOPHENYL)THEOPHYLLINE	4.35	-20.75
C10 H10 Br N5 O6 P . Na	430.084	8-BROMO-CAMP SODIUM	3.04	-16.27
C10 H10 Br N5 O7 P . Na	446.083	8-BROMO-CGMP SODIUM	8.02	-0.6
C12 H16 N4 O2	248.281	8-CYCLOPENTYL-1,3-DIMETHYLXANTHINE	5.65	4.34
C16 H24 N4 O2	304.387	8-CYCLOPENTYL-1,3-DIPROPYLXANTHINE	-6.43	-12.62
C20 H34 O5	354.481	8-EPI-PROSTAGLANDIN F2A	4.44	-13.85
C16 H22 I N O . C2 H2 O4	461.291	8-HYDROXY-PIPAT	4.23	7.68
C14 H19 N O2	233.306	8-M-PDOT	13.42	5.13
C12 H18 N4 O3	266.296	8-METHOXYMETHYL-3-ISOBUTYL-1-METHYLXANTHINE	11.6	10.13
C12 H18 N4 O3	266.296	8-METHOXYMETHYL-IBMX	5.6	-5.42
C12 H18 N4 O3	266.296	8-METHOXYMETHYL-IBMX	12.28	7.98
C20 H32 O3	320.466	8,9-EPOXYEICOSATRIENOIC ACID	0.96	-23.83
C15 H10 O2	222.239	9-AC	7.57	-11.38
C13 H14 N2 . Cl H	234.725	9-AMINO-1,2,3,4-TETRAHYDROACRIDINE HYDROCHLORIDE	6.71	-12.37
C13 H14 N2 . Cl H	234.725	9-AMINO-1,2,3,4-TETRAHYDROACRIDINE HYDROCHLORIDE	16.17	10.76
C20 H28 O2	300.435	9-CIS RETINOIC ACID	4.26	-41.67
C10 H13 N5 . C H4 O3 S	299.349	9-CYCLOPENTYLADENINE	0.02	-30.9
C18 H35 N O	281.477	9,10-OCTADECENOAMIDE	11.98	-13.01
C18 H32 O3	296.445	9(S)-HODE	5.06	-14.76
C18 H32 O4	312.444	9(S)-HPODE	12.55	-22.27
C20 H34 O5	354.481	9A,11B-PROSTAGLANDIN F2	9.43	-12.73
C20 H34 O5	354.481	9B,11A-PROSTAGLANDIN F2	0.51	-16.24
C15 H12 N2 O S2	300.399	A 205804	1.31	-9.83
C14 H19 N3 O3 S . Br H	390.296	A 61603 HYDROBROMIDE	12.49	-21.72
C29 H37 N3 O6	523.621	A-23187	8.79	4.44
C12 H13 Cl N2 O2 S	284.762	A-3	10.07	-16.68
C18 H23 N3 O2 S	345.459	A-315456	13.31	-5.47
C16 H17 N O3 . Cl H	307.772	A-68930 HYDROCHLORIDE	9.52	-23.56
C20 H29 Cl N2 O2 S . Cl H	433.435	A-7 HYDROCHLORIDE	6.9	-16.01
C20 H27 N O3 . Cl H	365.894	A-77636 HYDROCHLORIDE	1.31	-29.38
C20 H27 N O3 . Cl H	365.894	A-77636 HYDROCHLORIDE	6.68	-6.86
C12 H13 Cl N2 O2 S . Cl H	321.223	A3 HYDROCHLORIDE	2.46	-11.96
C21 H26 O3	326.429	AA-861	3.42	7.53
C21 H26 O3	326.429	AA-861	4.08	-18.88
C21 H26 O3	326.429	AA-861	2.84	4.37
C18 H21 N7 O4	399.404	AB-MECA	1.14	-30.86
C40 H57 O10 R . C7 H14 O4	860.058	ABAMECTIN	-0.29	-11.91
C48 H72 O14	873.077	ABAMECTIN	4.91	-6.19
C17 H19 N5 . 3 Cl H	402.749	ABT 724 TRIHYDROCHLORIDE	11.9	-6.86
C9 H14 N2 O . Cl H	202.681	ABT-418 HYDROCHLORIDE	6.8	5.47
C21 H18 F N5 O	375.399	ABT-869(LINIFANIB)	-0.26	-24.94
C19 H18 Br N3 O2	400.269	AC 264613	-1.05	-8
C29 H32 N6 O4 S	560.667	AC-220	45.08	20.61
C21 H26 O2	310.43	AC-55649	11.87	-38.45
C21 H26 O2	310.43	AC-55649	25.79	-9.87
C23 H25 N2 S . I	488.427	AC-93253 IODIDE	101.4	100.26
C20 H37 N3 O4	383.525	AC-LEU-LEU-NLE-CHO	6.11	-1.59
C9 H14 N4 O5	258.231	ACADESINE	9.15	8.4
2 C5 H10 N O4 S . Ca	400.482	ACAMPROSATE CALCIUM	12.34	-0.33
C25 H43 N O18	645.605	ACARBOSE	10.35	4.82
C12 H13 Cl N6 O . Cl H	329.185	ACDPP HYDROCHLORIDE	26.57	11.17
C18 H28 N2 O4 . Cl H	372.887	ACEBUTOLOL HYDROCHLORIDE	3.23	0.25
C9 H15 N O2	169.221	ACECLIDINE	7.29	-4.83
C16 H13 Cl2 N O4	354.185	ACECLOFENAC	-1.05	-14.97
C16 H16 N2 O4 S	332.374	ACEDAPSONE	11.02	-1.88
C21 H18 Cl N O6	415.824	ACEMETACIN	-15.94	-72.74
C21 H18 Cl N O6	415.824	ACEMETACIN	4.87	-3.4
C19 H22 N2 O S . C4 H4 O4	442.528	ACEPROMAZINE MALEATE	22.52	17.49
C19 H22 N2 O S . C4 H4 O4	442.528	ACEPROMAZINE MALEATE	1.28	-11.51
C2 H5 N O	59.0672	ACETAMIDE	-0.18	0.61
C8 H9 N O2	151.163	ACETAMINOPHEN	7.5	-12.88
C15 H13 N O4	271.268	ACETAMINOSALOL	13.29	-2.78
C8 H9 N O	135.163	ACETANILIDE	8.04	4.09
C8 H10 As N O5	275.09	ACETARSOL	-11.02	-79.68
C4 H6 N4 O3 S2	222.245	ACETAZOLAMIDE	7.9	-24.22
C4 H6 N4 O3 S2	222.245	ACETAZOLAMIDE	6.07	-0.71
C15 H20 N2 O4 S	324.395	ACETOHEXAMIDE	5.29	48.96
C15 H20 N2 O4 S	324.395	ACETOHEXAMIDE	7.89	-14.06
C2 H5 N O2	75.0666	ACETOHYDROXAMIC ACID	9.72	-5.37
C9 H6 I3 N O3	556.862	ACETRIAZOIC ACID	11.41	-7.17
C20 H33 N O3 S	367.546	ACETYL (N)-S-FARNESYL-L-CYSTEINE	3.74	-20.47
C8 H18 N O2 . Cl	195.687	ACETYL-BETA-METHYLCHOLINE CHLORIDE	5.74	-17.88
C8 H18 N O2 . Cl	195.687	ACETYL-BETA-METHYLCHOLINE CHLORIDE	4.38	0.97
C8 H15 N O3	173.21	ACETYL-L-LEUCINE	5.3	4.69
C7 H16 N O2	146.207	ACETYLCHOLINE	0.04	11.39
C7 H16 N O2 . Cl	181.66	ACETYLCHOLINE	8.65	4.01
C9 H8 O4	180.157	ACETYLSALICYLIC ACID	-1.36	1.08
C9 H8 O4	180.157	ACETYLSALICYLIC ACID	0.37	-30.99
C9 H8 O4	180.157	ACETYLSALICYLIC ACID	0.68	-13.91
C7 H16 N O S . Cl	197.726	ACETYLTHIOCHOLINE CHLORIDE	4.26	-20.05
C8 H15 N O3	173.21	ACEXAMIC ACID	-5.98	-10.5
C12 H10 O4	218.205	ACIFRAN	2.66	-4.21
C6 H6 N2 O3	154.123	ACIPIMOX	-3.56	8.48
C21 H26 O3	326.429	ACITRETIN	21.31	-2.54
C42 H53 N O15	811.868	ACLARUBICIN	95.69	92.91
C34 H47 N O11	645.737	ACONITINE	9.02	-22.87
C34 H47 N O11	645.737	ACONITINE	5.42	3.72
C14 H14 N3 . Cl	259.734	ACRIFLAVINIUM HYDROCHLORIDE	24.51	38.23
C13 H10 N2 . C12 H18 O2	388.502	ACRISORCIN	24.03	21.62
C10 H11 N O3	193.199	ACTARIT	3.97	-0.89
C62 H86 N12 O16	1255.42	ACTINOMYCIN D	98.92	101.05
C19 H35 N3 O5	385.498	ACTINONIN	6.78	-19.49
C8 H11 N5 O3	225.205	ACYCLOVIR	0.78	-6.7
C8 H11 N5 O3	225.205	ACYCLOVIR	13.49	-14.49
C8 H11 N5 O3	225.205	ACYCLOVIR	-5.65	-22.99
C5 H5 N5	135.127	ADENINE	-18.44	-21.81
C10 H13 N5 O4	267.241	ADENOSINE	4.05	-14.19
C10 H13 N5 O4	267.241	ADENOSINE	6.49	-10.3
C10 H12 N5 O6 P	329.206	ADENOSINE 3',5'-CYCLIC MONOPHOSPHATE	7.76	9.07
C22 H19 Br N6 O . 2 Cl H	536.252	ADENOSINE KINASE INHIBITOR	12.43	-43.83
C22 H19 Br N6 O . 2 Cl H	536.252	ADENOSINE KINASE INHIBITOR	15.43	0.51
C10 H14 N5 O7 P	347.221	ADENOSINE PHOSPHATE	0.81	-16.11
C20 H25 N O2 . Cl H	347.879	ADIPHENINE HYDROCHLORIDE	-9.85	-45.48
C22 H36 O2	332.52	ADRENIC ACID (22:4, N-6)	8.98	-16.4
C27 H32 N6	440.583	AEE788	7.33	-6.48
C10 H8 N4 O2 S2	280.326	AEG 3482	0.2	-18.4
C24 H31 N5 O2	421.535	AF-DX 116	0.05	-9.24
C13 H16 N2 O4	264.277	AFMK	-1.38	0.82
C14 H13 Br N2 O	305.17	AG 1024	0.24	58.64
C13 H8 N4 O	236.229	AG 112	-11.61	-84.57
C13 H8 N4 O	236.229	AG 112	-1.62	-11.29
C16 H14 N2	234.296	AG 1295	2.72	-8.71
C16 H14 N2	234.296	AG 1295	3.96	-31.68
C16 H14 N2 O2	266.295	AG 1296	6.09	-59.83
C16 H14 N2 O2	266.295	AG 1296	5.09	-5.2
C16 H14 N2 O2	266.295	AG 1296	9.11	-31.81
C16 H14 Cl N3 O2	315.754	AG 1478	17.29	19.73
C16 H14 Cl N3 O2	315.754	AG 1478	16.68	-3.71
C16 H14 Cl N3 O2	315.754	AG 1478	12.89	5.81
C16 H14 Cl N3 O2	315.754	AG 1478	10.8	2.43
C17 H14 N2 O3	294.305	AG 490	5.38	-27.9
C17 H14 N2 O3	294.305	AG 490	5.31	-5.17
C17 H14 N2 O3	294.305	AG 490	2.43	3.05
C11 H8 N2 O	184.194	AG 9	-11.68	-16.62
C11 H8 N2 O	184.194	AG 9	-11.04	-12.79
C11 H8 N2 O	184.194	AG 9	1.11	-28.73
C11 H8 N2 O	184.194	AG 9	-13.51	-76.84
C10 H5 N3 O3	215.165	AG-126	9.68	-6.23
C10 H5 N3 O3	215.165	AG-126	8.01	-3.86
C15 H9 N5	259.265	AG-370	10.14	-14.32
C15 H9 N5	259.265	AG-370	-0.53	-35.8
C16 H12 N2 O3	280.278	AG-494	4.82	-8.78
C19 H15 N3 O3 S2	397.471	AG-825	5.83	0.8
C19 H15 N3 O3 S2	397.471	AG-825	1.21	-23.04
C18 H24 N2 O S	316.461	AG-879	5.98	-1.96
C18 H24 N2 O S	316.461	AG-879	4.17	-22.83
C18 H24 N2 O S	316.461	AG-879	4.08	-15.54
C15 H25 N O3 S	299.429	AGC	2.92	-8.74
C25 H41 N O3 S	435.663	AGGC	0.51	-13.21
C23 H13 Cl2 N3 O2	434.274	AGK2	-2.28	-47.72
C15 H12 N4 S	280.348	AGL 2043	-7.2	50.57
C5 H14 N4 . H2 O4 S	228.27	AGMATINE SULFATE	3.24	-24.3
C10 H19 N . Cl H	189.726	AGN 192403 HYDROCHLORIDE	6.68	11.31
C15 H17 N O2	243.301	AGOMELATINE	-8.5	-8.88
C21 H26 N2 O2 . Cl H	374.904	AH 11110 HYDROCHLORIDE	3.02	-5.51
C17 H14 O5	298.29	AH 6809	13.45	7.68
C11 H11 N O4	221.209	AIDA	3.03	-4.25
C20 H26 N2 O2	326.433	AJMALINE	3.91	11.08
C7 H5 Cl N2 O3	200.579	AKLOMIDE	-1.52	-11.64
C31 H27 N4 S . I	614.542	AKT INHIBITOR IV	12.76	10.47
C13 H16 N6 O4	320.304	AKT INHIBITOR V, TRICIRIBINE	15.18	43.54
C34 H29 N7 O	551.64	AKT INHIBITOR VIII, ISOZYME-SELECTIVE, AKTI-1/2	15.42	41.06
C20 H25 Cl N2 O . Cl H	381.339	AKT INHIBITOR X	5.66	47.49
C20 H25 Cl N2 O . Cl H	381.339	AKT INHIBITOR X	3.73	-1.24
2 C39 H39 N7 O2 . 2 R	1275.55	AKT INHIBITOR XII, ISOZYME-SELECTIVE, AKTI-2	0.19	-80.75
C16 H22 Cl N3 O3	339.817	ALA-ALA-PHE-CMK	-4.13	-14.32
C92 H150 N22 O25	1964.31	ALAMETHICIN	9.56	-1.99
C92 H150 N22 O25	1964.31	ALAMETHICIN	6.15	6.41
C13 H18 Cl N O2	255.741	ALAPROCLATE	6.21	-9.44
C13 H18 Cl N O2 . Cl H	292.201	ALAPROCLATE HYDROCHLORIDE	6.13	-16.93
C12 H15 N3 O2 S	265.331	ALBENDAZOLE	-10.08	-13.55
C13 H21 N O3	239.311	ALBUTEROL (+/-)	17.39	7.87
C13 H21 N O3	239.311	ALBUTEROL (+/-)	-12.8	-25.12
2 C13 H21 N O3 . H2 O4 S	576.7	ALBUTEROL HEMISULFATE	-10.12	-38.26
C28 H37 Cl O7	521.042	ALCLOMETAZONE DIPROPIONATE	54.64	30.44
C4 H12 N O7 P2	248.088	ALENDRONATE	-1.04	-23.51
C4 H13 N O7 P2 . Na . 3 H2 O	326.132	ALENDRONATE SODIUM	14.92	2.97
C26 H56 N10 . 2 Cl H	581.712	ALEXIDINE HYDROCHLORIDE	4.23	-1.63
C27 H44 O2	400.637	ALFACALCIDOL	0	13.14
C19 H27 N5 O4	389.449	ALFLUZOSIN	0.26	-4.62
C19 H27 N5 O4	389.449	ALFLUZOSIN	15.06	4.04
C19 H27 N5 O4 . Cl H	425.91	ALFUZOSIN HYDROCHLORIDE	-2.54	-14.71
C30 H53 N3 O6 . C4 H4 O4	667.83	ALISKIREN HEMIFUMARATE	13.13	-18.16
C4 H6 N4 O3	158.115	ALLANTOIN	-3.58	-25.09
C5 H4 N4 O	136.111	ALLOPURINOL	0.99	-2.97
C5 H4 N4 O	136.111	ALLOPURINOL	-7.77	-15.97
C5 H4 N4 O	136.111	ALLOPURINOL	14.59	-4.51
C10 H6 N4 O2	214.18	ALLOXAZINE	0.33	7.38
C21 H22 O10	434.393	ALOIN	6.29	-7.22
C16 H17 N3 O	267.326	ALOISINE A, RP107	11.9	-12.16
C17 H19 N3 O	281.352	ALOISINE, RP106	8.05	23.12
C22 H27 N O2 . Cl H	373.916	ALPHA-LOBELINE HYDROCHLORIDE	2.81	4.4
C11 H14 N2 O . C4 H4 O4	306.314	ALPHA-METHYL-5-HYDROXYTRYPTAMINE MALEATE	-0.14	-1.51
C11 H14 N2 O . C4 H4 O4	306.314	ALPHA-METHYL-5-HYDROXYTRYPTAMINE MALEATE	8.66	-9.52
C11 H15 N O3 . Cl H	245.703	ALPHA-METHYL-DL-TYROSINE METHYL ESTER HYDROCHLORIDE	-6.09	-13.69
C29 H50 O2	430.706	ALPHA-TOCHOPHEROL	-3.31	-29.39
C31 H52 O3	472.743	ALPHA-TOCHOPHERYL ACETATE	15.13	18.54
C11 H16 N5 O12 P3 . 2 Li	517.074	ALPHA,BETA-METHYLENE ADENOSINE 5'-TRIPHOSPHATE DILITHIUM	0.27	-18.76
C15 H23 N O2	249.349	ALPRENOLOL	-2.51	-7.84
C15 H23 N O2 . Cl H	285.81	ALPRENOLOL HYDROCHLORIDE	7.07	-8.29
C15 H23 N O2 . Cl H	285.81	ALPRENOLOL HYDROCHLORIDE	-1.88	-16.76
C14 H9 N O4	255.226	ALRESTATIN	12.18	12.78
C14 H9 N O4	255.226	ALRESTATIN	-6.6	-34.74
C16 H11 N3 O3	293.277	ALSTERPAULLONE	-8.08	14.75
C19 H14 N4 O3	346.339	ALSTERPAULLONE, 2-CYANOETHYL	-15.45	12.41
C22 H22 F N3 O2 S . Cl H	447.953	ALTANSERIN HYDROCHLORIDE	17	0.61
C11 H14 Cl N3 O4 S3	383.895	ALTHIAZIDE	-4.96	-16.98
C21 H26 O2	310.43	ALTRENOGEST	16.33	5.61
C9 H18 N6	210.279	ALTRETAMINE	-11.99	-34.34
C9 H18 N6	210.279	ALTRETAMINE	-4.32	46.62
C9 H18 N6	210.279	ALTRETAMINE	0.67	-19.25
C20 H27 N . C6 H8 O7	473.559	ALVERINE CITRATE	9.61	-6.87
C24 H24 F N O3 . Cl H	429.912	ALX 5407 HYDROCHLORIDE	9.63	-6.6
C21 H19 Cl2 I N4 O2	557.212	AM 281	-1.53	-10.92
C26 H37 N O2	395.577	AM 404	21.37	-10.45
C23 H25 I N2 O3	504.361	AM 630	0.44	8.89
C19 H24 Cl2 N2 O4 S	447.376	AM 92016	6.26	-10.69
C22 H21 Cl2 I N4 O	555.239	AM-251	5.03	-12.33
C22 H21 Cl2 I N4 O	555.239	AM-251	2.01	-8.7
C22 H25 N O3	351.439	AM-580	12.43	-28.5
C22 H25 N O3	351.439	AM-580	37.11	-1.4
C10 H17 N . Cl H	187.71	AMANTADINE HCL	-2.25	-7.54
C10 H17 N . Cl H	187.71	AMANTADINE HYDROCHLORIDE	6.94	51.26
C10 H17 N . Cl H	187.71	AMANTADINE HYDROCHLORIDE	9.83	-10.72
C10 H17 N	151.249	AMANTIDINE	2.16	-13.97
C13 H18 Br2 N2 O	378.103	AMBROXOL	-5.36	-31.51
C13 H18 Br2 N2 O . Cl H	414.564	AMBROXOL HYDROCHLORIDE	15.09	0.37
C28 H35 F O7	502.572	AMCINONIDE	69.42	54.78
C13 H18 Cl N O	239.741	AMFEBUTAMONE	-3.5	-9.86
C21 H23 N O3	337.412	AMG 9810	8.52	-25.75
C5 H15 N2 O3 P S	214.223	AMIFOSTINE	4.44	-4.56
C5 H15 N2 O3 P S	214.223	AMIFOSTINE	-9.51	-35.72
C5 H15 N2 O3 P S	214.223	AMIFOSTINE	-2.66	-37.16
C22 H43 N5 O13 . 2 H2 O4 S	781.759	AMIKACIN SULFATE	12.17	7.9
C6 H8 Cl N7 O	229.627	AMILORIDE	5.56	3.57
C6 H8 Cl N7 O	229.627	AMILORIDE	-1.96	-4.54
C6 H8 Cl N7 O . Cl H	266.088	AMILORIDE HYDROCHLORIDE	2.54	-6.2
C6 H8 Cl N7 O . Cl H	266.088	AMILORIDE HYDROCHLORIDE	12.88	2.11
C13 H10 N2	194.232	AMINACRINE	45.82	22.41
C12 H8 N2 O2	212.204	AMINO-1,8-NAPHTHALIMIDE [4-AMINO-1,8-NAPHTHALIMIDE]	8.88	-16.4
C12 H8 N2 O2	212.204	AMINO-1,8-NAPHTHALIMIDE [4-AMINO-1,8-NAPHTHALIMIDE]	13.29	0.49
C7 H8 N2 O	136.151	AMINOBENZAMIDE (3-ABA) [3-AMINOBENZAMIDE (3-ABA)]	0.64	-13.8
C7 H8 N2 O	136.151	AMINOBENZAMIDE (3-ABA) [3-AMINOBENZAMIDE (3-ABA)]	3.36	-17.2
C21 H26 N2 O	322.444	AMINOBENZTROPINE	6.12	-31.55
2 C H6 N4 . H2 O4 S	246.249	AMINOGUANIDINE HEMISULFATE	10.85	-15.75
C H6 N4 . Cl H	110.546	AMINOGUANIDINE HYDROCHLORIDE	-3.82	-19.05
C9 H10 N2 O3	194.187	AMINOHIPPURIC ACID	5.46	-2.02
C4 H9 N O3	119.119	AMINOHYDROXYBUTYRIC ACID	10.17	1.29
C5 H9 N O3 . Cl H	167.591	AMINOLEVULINIC ACID HYDROCHLORIDE	11.28	7.24
C19 H24 N2 O . H2 O4 S	394.485	AMINOPENTAMIDE	3.57	10.92
2 C7 H8 N4 O2 . C2 H8 N2	420.426	AMINOPHYLLINE ETHYLENEDIAMINE	7.35	-13.41
C19 H20 N8 O5	440.413	AMINOPTERIN	2.02	-13.5
C19 H20 N8 O5	440.413	AMINOPTERIN	0.35	-12.82
C19 H26 Cl N7 O	403.909	AMINOPURVALANOL A	11.74	-86.98
C13 H17 N3 O	231.294	AMINOPYRINE	5.26	-6.06
C7 H6 N O3 . Na	175.117	AMINOSALICYLATE SODIUM	3.5	-12.08
C3 H4 N2 S	100.142	AMINOTHIAZOLE	-0.08	-10.46
C25 H29 I2 N O3	645.312	AMIODARONE	-1.18	-11.97
C25 H29 I2 N O3	645.312	AMIODARONE	-3.5	-9.93
C25 H29 I2 N O3 . Cl H	681.773	AMIODARONE HYDROCHLORIDE	8.03	-15.54
C25 H29 I2 N O3 . Cl H	681.773	AMIODARONE HYDROCHLORIDE	-4.54	-45.59
C14 H27 N O6 . Cl H	341.828	AMIPRILOSE	12.59	11.43
C17 H27 N3 O4 S	369.479	AMISULPRIDE	0.07	-6.22
C17 H27 N3 O4 S	369.479	AMISULPRIDE	2.6	-7.9
C19 H23 N3	293.406	AMITRAZ	4.54	4.98
C20 H23 N . Cl H	313.864	AMITRIPTYLINE HYDROCHLORIDE	6.86	-9.54
C20 H23 N . Cl H	313.864	AMITRIPTYLINE HYDROCHLORIDE	-3.96	-19.79
C20 H23 N . Cl H	313.864	AMITRIPTYLINE HYDROCHLORIDE	10.78	-10.35
C20 H25 Cl N2 O5	408.876	AMLODIPINE	-2.5	-12.01
C20 H25 Cl N2 O5 . C6 H6 O3 S	567.051	AMLODIPINE BESYLATE	7.77	-1.43
C5 H8 N S2 . H4 N	164.292	AMMONIUM PYRROLIDINEDITHIOCARBAMATE	38.02	38.22
C28 H28 N2 . 2 Cl H	465.457	AMN082	-0.34	0.47
C28 H28 N2 . 2 Cl H	465.457	AMN082	6.28	-1.43
C20 H22 Cl N3 O . 2 Cl H	428.783	AMODIAQUINE DIHYDROCHLORIDE	14.66	5.98
C21 H35 N O	317.509	AMOROLFINE	0.08	-20.33
C17 H16 Cl N3 O	313.781	AMOXAPINE	3.81	2.13
C17 H16 Cl N3 O	313.781	AMOXAPINE	11.62	-12.85
C17 H16 Cl N3 O	313.781	AMOXAPINE	1.67	5.06
C16 H19 N3 O5 S	365.404	AMOXICILLIN	-0.56	-21.47
C16 H19 N3 O5 S	365.404	AMOXICILLIN	6.79	2.01
C23 H29 F2 N3 O . Cl H	437.954	AMPEROZIDE HYDROCHLORIDE	-0.62	-28.04
C47 H73 N O17	924.079	AMPHOTERICIN B	36.44	-29.41
C16 H19 N3 O4 S	349.405	AMPICILLIN	12.88	-2.21
C16 H18 N3 O4 S . Na	371.387	AMPICILLIN SODIUM	17.5	-4.95
C20 H21 N3 O7 S	447.462	AMPIROXICAM	-1.04	-3.31
C24 H25 N5 O	399.488	AMPK INHIBITOR, COMPOUND C	7.34	-38.41
C25 H35 N3 O6 S	505.627	AMPRENAVIR	2.43	10.73
C14 H19 N4 . Cl . Cl H	315.241	AMPROLIUM	14.32	13.41
C6 H9 N3 . H2 O4 S	221.234	AMPYZINE SULFATE	-1.64	-23.57
C10 H9 N3 O	187.198	AMRINONE	4.83	-4.14
C22 H20 N2 O3 S	392.471	AMSACRINE	9.6	-45.66
C21 H19 N3 O3 S . Cl H	429.92	AMSACRINE HYDROCHLORIDE	9.1	-11.2
C6 H11 N3 S . 2 Br H	319.061	AMTHAMINE DIHYDROBROMIDE	-11.17	-32.79
C10 H7 Cl2 N3 O	256.088	ANAGRELIDE	0.83	-19.53
C10 H7 Cl2 N3 O . Cl H	292.549	ANAGRELIDE HYDROCHLORIDE	21.57	25.2
C20 H37 N O2	323.513	ANANDAMIDE (18:2,N-6)	8.65	-14.48
C22 H39 N O2	349.551	ANANDAMIDE (20:3,N-6)	7.86	-11.73
C22 H37 N O2	347.535	ANANDAMIDE (20:4, N-6)	8.38	-12.01
C24 H41 N O2	375.588	ANANDAMIDE (22:4,N-6)	1.85	-17.28
C17 H19 N5	293.366	ANASTROZOLE	5.88	-3.01
C9 H11 N3 O4 . Cl H	261.662	ANCITABINE HYDROCHLORIDE	2.33	-29.95
C9 H11 N3 O4 . Cl H	261.662	ANCITABINE HYDROCHLORIDE	7.6	-8.99
C10 H12 O	148.202	ANETHOLE	11.66	0.82
C10 H12 O	148.202	ANETHOLE	0.57	-14.85
C10 H8 O S3	240.365	ANETHOLE-TRITHIONE	-7.08	-28.66
C12 H13 N O3	219.237	ANIRACETAM	-1.44	-27.05
C12 H13 N O3	219.237	ANIRACETAM	4.41	-4.6
C12 H13 N O3	219.237	ANIRACETAM	8.5	-13.44
C17 H23 N O4	305.369	ANISODAMINE HYDROBROMIDE	2.69	9.64
C13 H17 N O3	235.279	ANISOMYCIN	99.66	98.93
C17 H32 N O2 . Br	362.345	ANISOTROPINE METHYL BROMIDE	1.46	5.73
C10 H13 Cl N2 S . Cl H	265.203	ANPIRTOLINE HYDROCHLORIDE	11.64	-4.51
C17 H19 N3 . H3 O4 P	363.348	ANTAZOLINE PHOSPHATE	10.13	-2.87
C14 H10 O3	226.227	ANTHRALIN	7.34	-14.05
C11 H12 N2 O	188.226	ANTIPYRINE	8.62	11.65
C17 H17 N3 . Cl H	299.798	ANTOZOLINE HYDROCHLORIDE	9.16	-27.65
C29 H27 F3 N6 O	532.559	AP24534	39.7	26.53
C20 H34 O4	338.482	APHIDICOLIN	13.36	-14.6
C15 H10 O5	270.237	APIGENIN	4.56	-20.92
C15 H10 O5	270.237	APIGENIN	2.44	-19.39
C17 H17 N O2 . Cl H	303.783	APOMORPHINE HYDROCHLORIDE	16.32	-17.15
C17 H17 N O2 . Cl H	303.783	APOMORPHINE HYDROCHLORIDE HEMIHYDRATE	2.08	-10.63
C17 H17 N O2	267.322	APOMORPHINE R (-)	-1.65	-5.56
C15 H9 Cl2 N O2	306.143	APOPTOSIS ACTIVATOR 2	1.95	-18.94
C21 H41 N5 O11	539.577	APRAMYCIN	2.42	-20.19
C21 H41 N5 O11	539.577	APRAMYCIN	7.73	4.94
C23 H21 F7 N4 O3	534.427	APREPITANT	1.89	3.29
C22 H30 N2 . Cl H	358.948	APRINDINE HYDROCHLORIDE	8.28	5.02
C27 H37 N5 O2	463.615	AQ-RA 741	13.73	-7.11
C10 H13 N5 O5	283.241	ARA-G HYDRATE	2.33	-21.96
C20 H33 N O	303.482	ARACHIDONAMIDE	2.75	-4.1
C20 H32 O2	304.467	ARACHIDONIC ACID (20:4, N-6)	9.04	1.52
C44 H82 N O7 P	768.098	ARACHIDONOYL-PAF	5.5	4.64
C24 H29 N3 O3 . 2 Cl H	480.427	ARC 239 DIHYDROCHLORIDE	23.52	12.75
C6 H16 N6 . H2 O4 S	270.31	ARCAINE SULFATE	3.68	-13.97
C21 H24 O6	372.412	ARCTIGENIN	25	3.39
C20 H11 N3 O2	325.32	ARCYRIAFLAVIN A, SYNTHETIC	7.98	11
C11 H15 N O2 . C7 H8 O3 S	365.444	ARECAIDINE BUT-2-YNYL ESTER TOSYLATE	9.26	-4.35
C10 H13 N O2 . Br H	260.128	ARECAIDINE PROPARGYL ESTER HYDROBROMIDE	6.63	-33.03
C8 H13 N O2 . Br H	236.106	ARECOLINE HYDROBROMIDE	4.85	-22.26
C8 H13 N O2 . Br H	236.106	ARECOLINE HYDROBROMIDE	9.85	1.25
C23 H36 N6 O5 S	508.634	ARGATROBAN	2.55	-12.96
C23 H36 N6 O5 S . H2 O	526.649	ARGATROBAN MONOHYDRATE	2.02	-11.63
C23 H27 Cl2 N3 O2	448.385	ARIPIPRAZOLE	2.3	-12.81
C23 H27 Cl2 N3 O2	448.385	ARIPIPRAZOLE	-3.79	-21.34
C17 H11 N O7	341.272	ARISTOLOCHIC ACID	7.22	-13.09
C15 H21 Br2 N5 O12 P3 . 3 Na	785.052	ARL 67156 TRISODIUM SALT	3.68	-9.33
C6 H8 As N O3	217.054	ARSANILIC ACID	6.92	-3.64
As4 O6	395.683	ARSENIC TRIOXIDE	4.75	-6.51
C16 H26 O5	298.375	ARTEMETHER	-2.11	-32.64
C15 H22 O5	282.332	ARTEMISININ	-2.57	-13.03
C15 H22 O5	282.332	ARTEMISININ	2.53	10.32
C15 H24 O5	284.348	ARTENIMOL	19.55	-10.38
C19 H28 O8	384.421	ARTESUNATE	0.9	-29.81
C28 H41 N O3	439.63	ARVANIL	1.04	-19
C20 H18 Cl N O2 S	371.88	AS 1949490	6.29	-1.85
C15 H15 F I N3 O3	431.201	AS703026	81.09	61.04
C43 H69 N O12	792.007	ASCOMYCIN (FK-520)	22.84	16.38
C6 H8 O6	176.124	ASCORBIC ACID	15.07	-19.9
C22 H38 O7	414.533	ASCORBYL PALMITATE	4.27	-29.16
2 C17 H16 Cl N O	571.536	ASENAPINE MALEATE	5.42	5.17
C14 H18 N2 O5	294.303	ASPARTAME	15.8	32.26
C40 H52 O4	596.838	ASTAXANTHIN	0.61	-20.4
C28 H31 F N4 O	458.57	ASTEMIZOLE	9.83	-7.36
C28 H31 F N4 O	458.57	ASTEMIZOLE	7.21	-8.62
C16 H17 Cl2 N5 O2	382.244	AT7519	99.39	100.35
C20 H20 Cl N3	337.846	AT7867	-0.34	-49.96
C19 H23 N7 O2	381.432	AT9283	-41.21	-16.64
C38 H52 N6 O7	704.855	ATAZANAVIR	11.54	8.34
C21 H17 N O3 S2	395.495	ATM KINASE INHIBITOR	11.94	63.83
C21 H17 N O3 S2	395.495	ATM KINASE INHIBITOR	3.55	13.01
C21 H17 N O3 S2	395.495	ATM KINASE INHIBITOR	-10.24	-27.94
C23 H18 Cl3 F N4 O3 S	555.836	ATM/ATR KINASE INHIBITOR	4.09	42.5
C23 H18 Cl3 F N4 O3 S	555.836	ATM/ATR KINASE INHIBITOR	5.08	-11.95
C16 H19 N O . Cl H	277.789	ATOMOXETINE HYDROCHLORIDE	32.43	9.19
C33 H33 F N O5 . Ca	582.695	ATORVASTATIN CALCIUM	2.67	-12.53
2 C33 H34 F N2 O5 . Ca . 3 H2 O	1209.39	ATORVASTATIN CALCIUM SALT TRIHYDRATE	-3.55	-3.53
2 C33 H34 F N2 O5 . Ca . 3 H2 O	1209.39	ATORVASTATIN CALCIUM SALT TRIHYDRATE	-3.09	-9.5
C22 H19 Cl O3	366.837	ATOVAQUONE	-5.65	-26.95
C22 H19 Cl O3	366.837	ATOVAQUONE	13.71	8.13
C10 H16 N2 O4	228.245	ATPA	5.7	-30.38
C11 H19 N2 O7 P	322.252	ATPO	-1.6	-19.83
C11 H19 N2 O7 P	322.252	ATPO	-2.84	-8.27
C53 H72 N2 O12	929.145	ATRACURIUM	2.39	-28.46
C17 H23 N O3	289.369	ATROPINE	2.56	1.09
C18 H26 N O3 . Br	384.308	ATROPINE METHYL BROMIDE	-3.38	-28.82
C18 H26 N O3 . N O3	366.409	ATROPINE METHYL NITRATE	4.14	-1.08
C18 H26 N O3 . N O3	366.409	ATROPINE METHYL NITRATE	6.87	-17.96
C17 H25 N O4	307.385	ATROPINE OXIDE	2.84	3.56
2 C17 H23 N O3 . H2 O4 S	676.817	ATROPINE SULFATE	2.49	-19.23
C17 H23 N O3 . H2 O4 S	387.448	ATROPINE SULFATE	2.26	-26.85
C14 H19 O9 S . C6 H15 P . Au	678.484	AURANOFIN	-103.85	-241.32
C14 H19 O9 S . C6 H15 P . Au	678.484	AURANOFIN	-139.72	-271.46
C19 H22 O3	298.376	AURAPTENE	6.43	1.87
C22 H14 O9	422.341	AURINTRICARBOXYLIC ACID	-0.3	-18.18
C31 H31 Cl F N7 O2	588.075	AURORA A INHIBITOR I	26.91	24.6
C23 H20 N4 O3	400.43	AURORA KINASE INHIBITOR II	7.61	-126.85
C21 H18 F3 N5 O	413.396	AURORA KINASE INHIBITOR III	9.67	7.12
C21 H18 F3 N5 O	413.396	AURORA KINASE INHIBITOR III	11.73	9.09
C15 H12 F2 N6 O3 S . C2 H3 N	435.408	AURORA KINASE/CDK INHIBITOR	-8.17	38.05
C6 H11 O5 S . Au	392.18	AUROTHIOGLUCOSE	6.96	-22.2
C29 H43 N O4 S	501.721	AVASIMIBE	-0.54	-9.49
C20 H22 O3	310.387	AVOBENZONE	2.81	-19.73
C43 H90 N2 O2	667.187	AVRIDINE	14.68	12.2
C43 H90 N2 O2	667.187	AVRIDINE	1.68	-40
C22 H18 N4 O S	386.47	AXITINIB	12.53	-21.54
C22 H28 Cl2 N2 . 2 Cl H	464.299	AY 9944 DIHYDROCHLORIDE	15.34	0.16
C18 H13 Cl2 N5 O4	434.233	AZ 10417808	4.19	-20.83
C19 H22 F N3 O	327.396	AZAPERONE	-2.1	-15.07
C19 H22 F N3 O	327.396	AZAPERONE	15.79	-3.01
C9 H7 N7 O2 S	277.263	AZATHIOPRINE	0.86	2.36
C9 H7 N7 O2 S	277.263	AZATHIOPRINE	5.75	-25.65
C9 H7 N7 O2 S	277.263	AZATHIOPRINE	5.6	2.55
C27 H32 Cl N5 O5	542.026	AZD0530(SARACATINIB)	30.29	-7.81
C26 H30 F N7 O3	507.56	AZD1152-HQPA(BARASERTIB)	-2.64	-15.93
C14 H14 Cl F N8	348.766	AZD1480	-7.98	-43.96
C17 H15 Br Cl F N4 O3	457.681	AZD6244(SELUMETINIB)	80	59.08
C22 H24 N4 O4	408.45	AZD6482(PI3-KINASE |A IN	17.31	2.18
C17 H19 F N4 O2 S	362.422	AZD7762	61.43	66.51
C25 H31 N5 O4	465.545	AZD8055	73.13	47.59
C16 H17 F I N3 O4	461.227	AZD8330	79.91	55.78
C9 H16 O4	188.221	AZELAIC ACID	4.31	-6.94
C9 H16 O4	188.221	AZELAIC ACID	-0.77	-8.22
C22 H24 Cl N3 O . Cl H	418.359	AZELASTINE HYDROCHLORIDE	-0.36	-9.62
C38 H72 N2 O12	748.984	AZITHROMYCIN	5.32	-5.29
C38 H72 N2 O12	748.984	AZITHROMYCIN	17.49	-6.6
C38 H72 N2 O12 . 2 H2 O	785.015	AZITHROMYCIN DIHYDRATE	0.51	0.04
C38 H72 N2 O12 . 2 H2 O	785.015	AZITHROMYCIN DIHYDRATE	10.25	-44.66
C20 H22 N5 O6 S . Na	483.473	AZLOCILLIN SODIUM	19.9	-8.21
C13 H17 N5 O8 S2	435.433	AZTREONAM	4.99	-8.64
C13 H17 N5 O8 S2	435.433	AZTREONAM	11.1	-6.58
C9 H15 N3 O . 2 Cl H	254.157	B-HT 933 DIHYDROCHLORIDE	2.16	-31.99
C22 H38 N4 O3 S2	470.692	B581	8.49	-9.13
C21 H27 N3 O7 S . Cl H	501.981	BACAMPICILLIN HYDROCHLORIDE	-17.26	-53.09
C66 H103 N17 O16 S	1422.69	BACITRACIN	15.86	2.76
C21 H24 O4	340.413	BADGE	8.36	1.96
C35 H58 O8	606.83	BAFILOMYCIN A1	25.05	-157.92
C15 H10 O5	270.237	BAICALEIN	7.27	-3.52
C18 H29 N3 O5	367.44	BAMBUTEROL	0.41	2.09
C18 H29 N3 O5 . Cl H	403.901	BAMBUTEROL HYDROCHLORIDE	11.98	7.57
C27 H35 N3 O2 . 2 Cl H	506.508	BAN ORL 24	-5.86	-20.24
C24 H28 N2 O10	504.487	BAPTA-AM	8.37	-4.78
C19 H21 Br2 N3 O . 2 Cl H	540.119	BAX CHANNEL BLOCKER	23.41	-6.64
C10 H9 N O2 S	207.249	BAY 11-7082	-62.04	-157.26
C10 H9 N O2 S	207.249	BAY 11-7082	-14.87	-92.89
C10 H9 N O2 S	207.249	BAY 11-7082	5.11	-21.27
C10 H9 N O2 S	207.249	BAY 11-7082	-10.05	-44.23
C13 H15 N O2 S	249.329	BAY 11-7085	-36.87	-127.96
C21 H20 N6 O3 . Cl H	440.883	BAY 61-3606 HYDROCHLORIDE HYDRATE	-13.87	-35.02
C21 H15 Cl F4 N4 O3	482.815	BAY 73-4506(REGORAFENIB)	14.84	-2.38
C16 H15 F3 N2 O4	356.296	BAY K-8644	4.75	-13.89
C16 H15 F3 N2 O4	356.296	BAY K-8644	9.56	4.84
C12 H11 Br N2 O3 S	343.196	BBMP	-74.91	-94.31
C18 H13 F3 N4 O2	374.317	BCR-ABL INHIBITOR	9.12	-54.41
C15 H22 Cl2 N2 . 2 Br H	463.078	BD 1008 DIHYDROBROMIDE	5.39	-1.06
C13 H20 Cl2 N2 . 2 Br H	437.041	BD 1047 DIHYDROBROMIDE	-0.94	-7.57
C13 H18 Cl2 N2 . 2 Cl H	346.123	BD 1063 DIHYDROCHLORIDE	6.54	-8.27
C10 H12 Cl N O	197.661	BECLAMIDE	5.2	-0.07
C22 H29 Cl O5	408.916	BECLOMETHASONE	67.54	50.53
C28 H37 Cl O7	521.042	BECLOMETHASONE DIPROPIONATE	73.86	60.54
C18 H37 N5 O10 . H2 O4 S	581.592	BEKANAMYCIN SULFATE	-2.92	-7.75
C24 H28 N2 O5 . Cl H	460.95	BENAZEPRIL HYDROCHLORIDE	15.41	3.02
C13 H14 N2 S . C2 H2 O4	320.364	BENAZOLINE OXALATE	2.63	-9.07
C16 H21 Cl2 N3 O2 . Cl H	394.724	BENDAMUSTINE HYDROCHLORIDE	2.02	-7.95
C15 H14 F3 N3 O4 S2	421.415	BENDROFLUMETHIAZIDE	-7.34	-25.48
C19 H20 F3 N O2 . Cl H	387.824	BENFLUOREX HYDROCHLORIDE	8.17	3.33
C19 H23 N4 O6 P S	466.448	BENFOTIAMINE	2.81	-21.05
C28 H31 N3 O6 . Cl H	542.023	BENIDIPINE HYDROCHLORIDE	7.51	2.18
C19 H23 N O4 S . Cl H	397.916	BENOXATHIAN HYDROCHLORIDE	-0.82	-24.69
C10 H15 N3 O5	257.243	BENSERAZIDE	10.91	12.44
C10 H15 N3 O5 . Cl H	293.704	BENSERAZIDE HYDROCHLORIDE	5.69	12.55
C10 H15 N3 O5 . Cl H	293.704	BENSERAZIDE HYDROCHLORIDE	11.45	1.8
C9 H9 Cl N2 O3	228.632	BENURESTAT	9.83	-3.32
C22 H40 N . Cl	354.013	BENZALKONIUM CHLORIDE	-1.95	-28.36
C7 H7 N O	121.137	BENZAMIDE	4.58	-0.13
C7 H8 N2 . Cl H	156.613	BENZAMIDINE HYDROCHLORIDE	8	-12.37
C13 H14 Cl N7 O	319.75	BENZAMIL	4.05	-3
C13 H14 Cl N7 O	319.75	BENZAMIL	3.54	7.23
C13 H14 Cl N7 O . Cl H	356.211	BENZAMIL HYDROCHLORIDE	2.59	-9.2
C17 H12 Br2 O3	424.083	BENZBROMARONE	5.63	-1.71
C27 H42 N O2 . Cl	448.081	BENZETHONIUM CHLORIDE	18.57	-0.78
C9 H11 N O2	165.189	BENZOCAINE	8.01	-4.79
C7 H6 O2	122.121	BENZOIC ACID	0.9	-13.01
C34 H50 N4 O2 . 2 Br	706.594	BENZOQUINONIUM DIBROMIDE	8.66	-8.89
C16 H11 N O2	249.264	BENZOXIQUINE	10.55	-4.86
C14 H10 O4	242.227	BENZOYL PEROXIDE	5.26	4.18
C14 H11 N O4	257.241	BENZOYLPAS	-7.27	-7.81
C15 H14 Cl N3 O4 S3	431.937	BENZTHIAZIDE	10.32	-14.17
C21 H25 N O . C H4 O3 S	403.535	BENZTROPINE MESYLATE	6.74	-18.44
C19 H23 N3 O	309.405	BENZYDAMINE	2.73	-4.49
C19 H23 N3 O . Cl H	345.866	BENZYDAMINE HYDROCHLORIDE	6.49	-3.48
C14 H12 O2	212.244	BENZYL BENZOATE	-3.35	-16.18
C8 H7 N S	149.213	BENZYL ISOTHIOCYANATE	-0.35	-16.73
C17 H22 N O . C11 H7 O3	443.534	BEPHENIUM HYDROXYNAPTHOATE	2.31	-10.8
C24 H34 N2 O	366.54	BEPRIDIL	8.01	-12.11
C24 H34 N2 O	366.54	BEPRIDIL	-5.92	-17.6
C24 H34 N2 O . Cl H	403	BEPRIDIL HYDROCHLORIDE	-3.35	-21.48
C24 H34 N2 O . Cl H	403	BEPRIDIL HYDROCHLORIDE	-10.71	-40.37
C20 H18 N O4 . Cl	371.814	BERBERINE CHLORIDE	3.19	13.28
C12 H8 O4	216.19	BERGAPTEN	-0.58	-18.49
C14 H16 O9 . H2 O	346.287	BERGENIN	15.01	18.96
C16 H24 N2 O4	308.373	BESTATIN	13.24	10.79
C16 H24 N2 O4 . Cl H	344.834	BESTATIN HYDROCHLORIDE	0.21	-18.49
C40 H56	536.873	BETA-CAROTENE	0.51	3.44
C55 H86 O24	1131.26	BETA-ESCIN	-4.79	-9.98
C15 H14 O3	242.27	BETA-LAPACHONE	4.18	-13.51
C15 H14 O3	242.27	BETA-LAPACHONE	2.69	-42.23
C10 H8 O	144.17	BETA-NAPHTHOL	3.74	7.17
C3 H4 O2	72.0627	BETA-PROPIOLACTONE	9.93	2.43
C8 H12 N2 . 2 Cl H	209.116	BETAHISTINE HYDROCHLORIDE	3.15	-10.96
C5 H12 N O . Cl	137.608	BETAINE ALDEHYDE CHLORIDE	-0.12	-14.02
C5 H12 N O2 . Cl	153.607	BETAINE HYDROCHLORIDE	0.11	-9.37
C5 H11 N O2 . Cl H	153.607	BETAINE HYDROCHLORIDE	2.02	-8.15
C22 H29 F O5	392.461	BETAMETHASONE	70.58	55.13
C22 H29 F O5	392.461	BETAMETHASONE	74.16	62.11
C28 H37 F O7	504.588	BETAMETHASONE 17,21-DIPROPIONATE	74.17	69.05
C28 H37 F O7	504.588	BETAMETHASONE 17,21-DIPROPIONATE	72.92	65.59
C24 H31 F O6	434.498	BETAMETHASONE ACETATE	60.73	41.81
C27 H37 F O6	476.577	BETAMETHASONE VALERATE	71.37	66.97
C22 H28 F O8 P . 2 Na	516.405	BETAMETHAZONE SODIUM PHOSPHATE	49.65	19.46
C10 H11 N O3	193.199	BETAMIPRON	6.05	-5.88
C18 H29 N O3	307.428	BETAXOLOL	1.48	-2.87
C18 H29 N O3 . Cl H	343.889	BETAXOLOL HYDROCHLORIDE	-1.55	-10.07
C7 H17 N2 O2 . Cl	196.675	BETHANECHOL CHLORIDE	0.81	-18.36
C7 H17 N2 O2 . Cl	196.675	BETHANECHOL CHLORIDE	21.79	5.72
C30 H48 O3	456.7	BETULINIC ACID	-0.81	-0.99
C24 H28 O2	348.478	BEXAROTENE	23.13	-29.33
C30 H23 N5 O	469.537	BEZ235	71.98	54.59
C19 H20 Cl N O4	361.819	BEZAFIBRATE	1.41	-5.66
C19 H20 Cl N O4	361.819	BEZAFIBRATE	-8.5	-10.28
C19 H20 Cl N O4	361.819	BEZAFIBRATE	3.68	-13.85
C19 H20 Cl N O4	361.819	BEZAFIBRATE	7.86	1.85
C17 H26 Cl N O . Cl H	332.308	BF 2649	16.59	1.18
C15 H12 N2 . Cl H	256.73	BF-170 HYDROCHLORIDE	-10.57	-33.93
C28 H39 N7 O3	521.654	BI 2536	44.9	65.38
C13 H9 N5 O5 S2	379.371	BI 78D3	-30.97	-46.51
C17 H16 N2 O3	296.321	BIA 2-093	0.13	-14.34
C31 H33 N5 O4	539.625	BIBF1120(VARGATEF)	41.56	31.96
C22 H27 Cl F N7 . 2 Cl H	516.87	BIBU 1361 DIHYDROCHLORIDE	-1.81	-29.41
C24 H25 Cl F N5 O3	485.938	BIBW2992(TOVOK)	41.22	-1.82
C18 H19 Cl F N7 . 2 Cl H	460.764	BIBX 1382 DIHYDROCHLORIDE	8.26	-10.33
C18 H14 F4 N2 O4 S	430.373	BICALUTAMIDE (CDX)	1.97	-6.97
C18 H14 F4 N2 O4 S	430.373	BICALUTAMIDE (CDX)	4.59	-6.44
C18 H23 N O . Cl H	305.842	BIFEMELANE HYDROCHLORIDE	10.22	5.06
C22 H18 N2	310.392	BIFONAZOLE	22.13	22.91
C22 H18 N2	310.392	BIFONAZOLE	14.23	23.55
C16 H10 Br N3 O2	356.173	BIO	-32.27	-79.62
C10 H16 N2 O3 S	244.311	BIOTIN	-4.45	-21.41
C21 H29 N O	311.461	BIPERIDEN	16.42	15.13
C21 H29 N O . Cl H	347.922	BIPERIDEN HYDROCHLORIDE	7.71	-20.57
C31 H37 N5 O3	527.657	BIRB 796	33.05	23.1
C19 H16 O4	308.328	BISDEMETHOXYCURCUMIN	3.17	13.84
C25 H24 N4 O2	412.484	BISINDOLYLMALEIMIDE I	8.16	-44.55
C25 H24 N4 O2	412.484	BISINDOLYLMALEIMIDE I	12.71	-42.06
C25 H24 N4 O2	412.484	BISINDOLYLMALEIMIDE I	9.72	-58.22
C23 H20 N4 O2 . Cl H	420.891	BISINDOLYLMALEIMIDE III, HYDROCHLORIDE	-13.94	-82.53
C20 H13 N3 O2	327.336	BISINDOLYLMALEIMIDE IV	7.09	47.12
C21 H15 N3 O2	341.363	BISINDOLYLMALEIMIDE V	-0.79	-59.6
C7 H4 O3 . Bi . H O	362.093	BISMUTH SUBSALICYLATE	-7.75	-40.74
C18 H31 N O4 . C4 H4 O4	441.515	BISOPROLOL FUMARATE	8.25	0.38
2 C18 H31 N O4 . C4 H4 O4	766.958	BISOPROLOL HEMIFUMARATE SALT	6.73	24.42
C12 H4 Cl4 O2 S . 2 Na	400.015	BITHIONATE SODIUM	9.59	2.25
C8 H4 N2 S2	192.261	BITOSCANATE	0.08	-21.78
C28 H38 N6 O2 . 3 Cl H	600.023	BIX 01294 TRIHYDROCHLORIDE HYDRATE	15.61	-15.16
C26 H26 N4 O2	426.51	BIX 02188	26.41	38.58
C27 H28 N4 O2	440.537	BIX 02189	20.04	0.15
C18 H16 N2 O2	292.332	BLEBBISTATIN	7.47	-16.72
C55 H84 N17 O21 S3	1415.55	BLEOMYCIN	18.56	-2.14
C58 H90 N20 O18 S2 . 2 H2 O4 S	1615.75	BLEOMYCIN (BLEOMYCIN B2 SHOWN)	22.7	2.01
C13 H10 N3 O4 S . Na . H2 O	345.306	BLI-489 HYDRATE	2.79	-6.62
C13 H10 N3 O4 S . Na . H2 O	345.306	BLI-489 HYDRATE	1.25	-11.41
C23 H23 Cl N2 O4	426.893	BML-190	14.21	5.56
C21 H14 N2 O2	326.348	BML-257	16.32	16.16
C14 H16 N2 O S	260.355	BML-259	10.67	6.89
C18 H15 N3 O2	305.331	BML-265	-3.45	17.46
C17 H19 N3 O3 S . Cl H	381.877	BMS 182874 HYDROCHLORIDE	15.53	-4.74
C16 H10 Cl F3 N2 O3	370.71	BMS 191011	8.29	0.42
C25 H19 Cl F2 N4 O4	512.893	BMS 777607	23.17	14.09
C23 H15 Cl F2 N4 O3	468.84	BMS 794833	20.44	11.04
C33 H42 N4 O6	590.71	BMS-193885	3.88	-22.92
C27 H27 F N8 O3 . Cl H	567.014	BMS-599626	9.2	-5.32
C18 H22 F2 N4 O . Cl H	384.851	BMY 14802 HYDROCHLORIDE	12.62	9.84
C26 H18 N2 O5	438.432	BMY 45778	-17.36	-78.69
C22 H31 N3 O3 . 2 Cl H	458.422	BMY 7378 DIHYDROCHLORIDE	13.78	-10.15
C27 H27 N O4 . C4 H4 O4	545.58	BNTX MALEATE SALT HYDRATE	54.55	-78.18
C17 H31 N3 O5	357.445	BOC-GVV-CHO	7.68	-1.75
C18 H24 N6 O	340.423	BOHEMINE	11.78	3.44
C28 H42 O3	426.631	BONGKREKIC ACID	0.62	-22.31
C23 H28 N2 O3	380.48	BOPINDOLOL	9.07	-0.09
C19 H25 B N4 O4	384.237	BORTEZOMIB	95.93	95.83
C27 H29 N5 O6 S	551.614	BOSENTAN	1.82	-22.17
C26 H29 Cl2 N5 O3	530.446	BOSUTINIB	49.67	28.18
C26 H29 Cl2 N5 O3	530.446	BOSUTINIB(SKI-606)	58.89	11.39
C20 H24 N2 O3 . C4 H4 O4	456.488	BP 554 MALEATE	4.96	-0.11
C26 H31 N3 O2	417.543	BP 897	2.81	0.09
C16 H12 Br N5	354.204	BPIQ-I	-0.43	-21.33
C16 H24 O4	280.359	BREFELDIN A	79.57	76.42
C16 H24 O4	280.359	BREFELDIN A FROM PENICILLIUM BREFELDIANUM	31.55	53.22
C19 H20 Br N3 O3	418.284	BRETAZENIL	9.25	-5.4
C11 H17 Br N . C7 H7 O3 S	414.357	BRETYLIUM TOSYLATE	6.58	2.62
C19 H21 Cl N O4 . Na	385.817	BRL 37344 SODIUM	2.54	-18.31
C13 H17 N3 . C4 H4 O4	331.366	BRL 44408 MALEATE	1.72	-0.97
C9 H12 N2 O4 S	244.268	BRL 50481	5.77	-5.42
C18 H24 Cl2 N2 O . Cl H	391.763	BRL 52537 HYDROCHLORIDE	-6.34	-1.92
C14 H18 N2 O . C4 H4 O4	346.378	BRL 54443 MALEATE	4.9	-23.18
C14 H20 Br2 N2	376.13	BROMHEXINE	-0.79	-10.82
C15 H9 Br O2	301.135	BROMINDIONE	3.66	-26.07
C10 H11 Br N5 O6 P	408.102	BROMO-CAMP [8-BROMO-CAMP]	6.11	-11.25
C10 H13 Br N5 O7 P	426.117	BROMO-CGMP [8-BROMO-CGMP]	8.95	-19.11
C24 H37 Br N2 O3	481.466	BROMOACETYL ALPRENOLOL MENTHANE	-0.82	-30.55
C7 H15 Br N O2 . Br	305.007	BROMOACETYLCHOLINE BROMIDE	7.09	-8.2
C32 H40 Br N5 O5	654.595	BROMOCRIPTINE	-0.21	-2.04
C32 H40 Br N5 O5 . C H4 O3 S	750.7	BROMOCRIPTINE MESYLATE	5.97	8.46
C14 H22 Br N3 O2	344.247	BROMOPRIDE	11.72	-0.29
C21 H23 Br F N O2	420.315	BROMPERIDOL	1.31	-11.62
C9 H5 Br2 N O	302.95	BROXYQUINOLINE	6.05	-5.1
C23 H26 N2 O4	394.464	BRUCINE	7.37	-9.77
C22 H32 N6 . Cl H	416.991	BS-181 HYDROCHLORIDE	-0.33	-1.99
C19 H25 N S . Cl H	335.934	BTCP HYDROCHLORIDE	-1.22	-13.5
C14 H15 N O2 S	261.339	BTS	8.14	-2.16
C15 H22 Cl N . Cl H	288.256	BTS 54-505 HYDROCHLORIDE	0.09	3.11
C12 H11 N3 . Cl H	233.697	BU 226 HYDROCHLORIDE	4.68	10.41
C11 H10 N4 . Cl H	234.685	BU 239 HYDROCHLORIDE	8.4	-26.07
C12 H11 N3 . Cl H	233.697	BU224 HYDROCHLORIDE	0.91	-18.05
C12 H11 N3 . Cl H	233.697	BU224 HYDROCHLORIDE	2.65	2.89
C12 H9 N3 O S	243.284	BU99006	-4.01	-26.88
C12 H17 N O3	223.268	BUCETIN	3.57	-8.79
C18 H24 N5 O8 P	469.386	BUCLADESINE	6.82	-7.1
C25 H34 O6	430.534	BUDESONIDE	74.08	66.15
C25 H34 O6	430.534	BUDESONIDE	73.81	62.56
C25 H34 O6	430.534	BUDESONIDE	11.52	17.65
C12 H17 N O3	223.268	BUFEXAMAC	1.15	13.09
C17 H25 N O4 . Cl H	343.846	BUFLOMEDIL HYDROCHLORIDE	16.67	6.05
C17 H20 N2 O5 S	364.416	BUMETANIDE	2.55	6.39
C17 H20 N2 O5 S	364.416	BUMETANIDE	-0.59	-3.56
C17 H20 N2 O5 S	364.416	BUMETANIDE	4.65	-16.6
C17 H20 N2 O5 S	364.416	BUMETANIDE	9.19	12.52
C18 H28 N2 O	288.428	BUPIVACAINE	6.47	-13.03
C18 H28 N2 O . Cl H	324.889	BUPIVACAINE HYDROCHLORIDE	-1.63	-26.17
C13 H18 Cl N O . Cl H	276.202	BUPROPION HYDROCHLORIDE	2.49	-7.68
C13 H18 Cl N O . Cl H	276.202	BUPROPION HYDROCHLORIDE	-9.97	-17.88
C21 H31 N5 O2	385.503	BUSPIRONE	-0.89	-24.24
C21 H31 N5 O2 . Cl H	421.964	BUSPIRONE HYDROCHLORIDE	-2.08	-10.41
C21 H31 N5 O2 . Cl H	421.964	BUSPIRONE HYDROCHLORIDE	-10.7	-56.19
C6 H14 O6 S2	246.302	BUSULFAN	7.54	2.22
C17 H25 N3 O2 . C2 H2 O4	393.434	BUTABINDIDE OXALATE	1.05	-10.01
C18 H30 N2 O2	306.443	BUTACAINE	-6.75	-14.99
C25 H31 N O	361.52	BUTACLAMOL (+)	-7.79	-38.77
C11 H15 N O2	193.242	BUTAMBEN	-2.85	-6.56
C23 H27 N	317.467	BUTENAFINE	2.9	-5.86
C19 H17 Cl3 N2 S	411.776	BUTOCONAZOLE	5.54	-35.75
C19 H17 Cl3 N2 S . H N O3	474.789	BUTOCONAZOLE NITRATE	4.57	-20.64
C11 H14 O3	194.227	BUTYL PARABEN	16.46	-6.66
C15 H24 O	220.35	BUTYLATED HYDROXYTOLUENE	4.17	-9.62
C9 H20 N O2	174.261	BUTYRYLCHOLINE	-1.51	-5.26
C14 H11 N O3	241.242	BVT 948	16.09	-18.97
C27 H38 N2 O . 2 Br	566.411	BW 284C51	3.83	0.48
C27 H37 N3 O2	435.602	BW 373U86	-3.71	-8.7
C16 H18 N2 O S . Cl H	322.853	BW 723C86	11.46	0.38
C17 H17 F N2 O3	316.327	BW-B 70C	8.37	-11.07
C17 H17 F N2 O3	316.327	BW-B 70C	8.24	-10.25
C15 H12 N2 O2	252.268	BYK 204165	6.36	-34.35
C26 H55 N2 O7 P	538.698	C-PAF	-0.36	-23.91
C34 H67 N O3	537.901	C16 CERAMIDE	-7.48	-31.57
C20 H39 N O3	341.529	C2 CERAMIDE	-1.4	-1.35
C20 H41 N O3	343.544	C2 DIHYDROCERAMIDE	10.58	-6.66
C26 H51 N O3	425.688	C8 CERAMIDE	5.95	-20.63
C26 H53 N O2	411.705	C8 CERAMINE	1.21	-20.07
C26 H53 N O3	427.704	C8 DIHYDROCERAMIDE	-0.03	1.05
C19 H31 N3 O6	397.466	CA-074-ME	0.36	-21.55
C26 H37 N5 O2	451.604	CABERGOLINE	18.23	9.17
C9 H8 O4	180.157	CAFFEIC ACID	8.2	-13.45
C8 H10 N4 O2	194.191	CAFFEINE	-1.02	-31.16
C8 H10 N4 O2	194.191	CAFFEINE	6.52	-7.32
C29 H37 N3 O6	523.621	CALCIMYCIN	29.19	17.5
C27 H40 O3	412.605	CALCIPOTRIENE	-0.99	-4.12
C27 H40 O3	412.605	CALCIPOTRIENE	23.6	9.37
2 C7 H13 O8 . Ca	490.425	CALCIUM GLUCEPTATE	-2.28	-18.27
C31 H23 Cl6 N2 O . Cl	687.698	CALMIDAZOLIUM CHLORIDE	4.38	-18.27
C20 H30 N2 O4	362.463	CALPEPTIN	9.4	-8.66
C44 H38 O14	790.764	CALPHOSTIN C	3.6	-8.42
C50 H81 N4 O15 P	1009.17	CALYCULIN A	98.75	99.97
C21 H16 N2 O2 S	360.429	CAMBINOL	-8.56	-22.08
C21 H37 N7 O3	435.564	CAMKII INHIBITOR, CK59	5.48	-14.61
C10 H16 O	152.233	CAMPHOR (1R)	2.87	-10.35
C20 H16 N2 O4	348.352	CAMPTOTHECIN	84.19	36.46
C19 H32 N2 O2 . 2 Cl H	393.391	CAMYLOFINE DIHYDROCHLORIDE	5.51	0.02
C24 H20 N6 O3	440.454	CANDESARTAN	-6.52	-31.55
C33 H34 N6 O6	610.66	CANDESARTAN CILEXTIL	13.3	-9.17
C22 H29 O4 . K	396.562	CANRENOIC ACID, POTASSIUM SALT	-1.36	-5.16
C22 H28 O3	340.456	CANRENONE	1.49	-6.53
C22 H28 O3	340.456	CANRENONE	9.34	10.92
C10 H14 O5	214.215	CANTHARIDIC ACID	-51.13	-219.89
C10 H12 O4	196.2	CANTHARIDIN	-31.81	-155.21
C10 H12 O4	196.2	CANTHARIDIN	-44.12	-211.02
C40 H52 O2	564.84	CANTHAXANTHIN	-10.13	-18.89
C17 H16 O4	284.307	CAPE	-5	-48.05
C17 H16 O4	284.307	CAPE	7.96	-3.11
C15 H22 F N3 O6	359.35	CAPECITABINE	5.44	10.25
C16 H23 N O6	325.357	CAPOBENIC ACID	2.16	-18.63
C25 H44 N14 O8 . H2 O4 S	766.784	CAPREOMYCIN SULFATE	-5.48	-2.09
C18 H27 N O3	305.412	CAPSACIN(E)	-5.95	-14.16
C18 H27 N O3	305.412	CAPSACIN(E)	3.79	-12.77
C18 H27 N O3	305.412	CAPSACIN(E)	-13.62	-45.66
C19 H21 Cl N2 O2 S	376.9	CAPSAZEPINE	3.04	-9.66
C19 H21 Cl N2 O2 S	376.9	CAPSAZEPINE	10.44	-20.23
C9 H15 N O3 S	217.285	CAPTOPRIL	9.93	-1.23
C9 H15 N O3 S	217.285	CAPTOPRIL	6.92	-10.07
C9 H15 N O3 S	217.285	CAPTOPRIL	4.67	-11.46
C6 H15 N2 O2 . Cl	182.649	CARBACHOL	4.15	8.9
C6 H15 N2 O2 . Cl	182.649	CARBACHOL	11.38	-1.32
C21 H34 O4	350.492	CARBACYCLIN	-13.71	-21.99
C11 H10 N4 O4	262.221	CARBADOX	3.18	7.27
C11 H10 N4 O4	262.221	CARBADOX	13.22	7.07
C15 H12 N2 O	236.269	CARBAMAZEPINE	-2.36	-2.8
C15 H12 N2 O	236.269	CARBAMAZEPINE	0.05	-18.4
C15 H12 N2 O	236.269	CARBAMAZEPINE	3.85	-1.97
C7 H17 N2 O2	161.222	CARBAMYL-BETA-METHYLCHOLINE	-10.5	-20.43
C6 H15 N2 O2	147.196	CARBAMYLCHOLINE	-2.28	-9.02
C17 H16 N2 O6 S . 2 Na	422.363	CARBENICILLIN DISODIUM	6.14	9.3
C34 H48 O7 . 2 Na	614.72	CARBENOXOLONE SODIUM	2.37	5.13
C20 H31 N O3 . C6 H8 O7	525.589	CARBETAPENTANE CITRATE	8.78	7.86
C20 H31 N O3 . C6 H8 O7	525.589	CARBETAPENTANE CITRATE	14.55	14
C10 H14 N2 O4	226.229	CARBIDOPA	-0.78	-29.73
C7 H10 N2 O2 S	186.232	CARBIMAZOLE	8.24	-0.99
C16 H19 Cl N2 O . C4 H4 O4	406.86	CARBINOXAMINE MALEATE	8.07	-0.5
C6 H6 O4 . Pt	337.193	CARBOPLATIN	0.73	-14.45
C6 H6 O4 . Pt . 2 H3 N	371.254	CARBOPLATIN	-1.38	-5.25
C6 H6 O4 . Pt . 2 H3 N	371.254	CARBOPLATIN	-16.37	-74.96
C13 H16 N4 O2 . Cl H	296.753	CARDIOGENOL C HYDROCHLORIDE	8.77	-0.5
C12 H24 N2 O4	260.33	CARISOPRODOL	10.05	-5.73
C11 H16 F N3 O3	257.261	CARMOFUR	-0.4	-32.05
C11 H16 F N3 O3	257.261	CARMOFUR	-0.07	-11.6
C24 H26 N2 O2 . Cl H	410.936	CARMOXIROLE HYDROCHLORIDE	12.31	-6.37
C5 H9 Cl2 N3 O2	214.05	CARMUSTINE	-4.21	-6.33
C5 H9 Cl2 N3 O2	214.05	CARMUSTINE	-8.9	-47.36
C7 H16 N O3 . Cl	197.66	CARNITINE (DL) HYDROCHLORIDE	2.98	-0.51
C22 H27 N3 O2 . Cl H	401.93	CAROVERINE HYDROCHLORIDE	6.47	-10.82
C15 H12 Cl N O2	273.714	CARPROFEN	1.57	-15.13
C8 H5 N O3	163.13	CARSALAM	0.82	2.97
C24 H26 N2 O4	406.474	CARVEDILOL	1.46	-5.66
C24 H26 N2 O4	406.474	CARVEDILOL	5.12	-30.55
C24 H26 N2 O4	406.474	CARVEDILOL	1.65	-9.19
C7 H7 N O4 S	201.2	CARZENIDE	3.1	-2.85
C23 H18 N4 O3	398.414	CASEIN KINASE I INHIBITOR, D4476	12.88	-0.48
C23 H18 N4 O3	398.414	CASEIN KINASE I INHIBITOR, D4476	11.88	-8
C6 H Br4 N3	434.708	CASEIN KINASE II INHIBITOR I	1.76	-9.05
C6 H Br4 N3	434.708	CASEIN KINASE II INHIBITOR I	0.7	-19.86
C9 H4 Br4 O2	463.743	CASEIN KINASE II INHIBITOR III, TBCA	2.22	-25.85
C8 H15 N O4	189.209	CASTANOSPERMINE	6.74	-7.5
C9 H8 N4 O5	252.184	CB 1954	-2.97	-3.86
C13 H8 Cl N	213.662	CBIQ	0.24	-29.51
C19 H15 Cl2 N3 O2	388.247	CCMI	4.23	-19.81
C12 H9 N O4	231.204	CCMQ	10.61	-7.62
C20 H20 N2 O4	352.384	CCT 018159	9.22	6.42
C15 H12 O S2	272.385	CCT007093	1.35	-19.59
C23 H25 Cl N8 O S	497.016	CCT129202	4.87	-4.62
C27 H26 O3	398.494	CD 1530	25.66	-2.31
C27 H26 O3	398.494	CD 437	25.42	-45.19
C19 H15 N O4	321.327	CDC	-0.25	-0.74
C12 H11 N3 O	213.235	CDC7/CDK9 INHIBITOR	-9.23	-44.9
C18 H24 N6 O2	356.422	CDK INHIBITOR, P35	12.49	3.97
C23 H22 Cl2 N4 O3	473.352	CDK/CRK INHIBITOR	97.43	86.79
C17 H11 Cl N2 O	294.735	CDK1 INHIBITOR	7.98	-3.22
C18 H13 N3 O S2	351.445	CDK1 INHIBITOR IV, RO-3306	-7.72	-21.27
C19 H24 Cl N7	385.894	CDK1 INHIBITOR, CGP74514A	-5.69	-47.75
C15 H13 F2 N7 O2 S2	425.436	CDK1/2 INHIBITOR III	-50.14	-61.71
C9 H7 N5	185.185	CDK1/5 INHIBITOR	11.75	3.84
C9 H7 N5	185.185	CDK1/5 INHIBITOR	6.29	-2.99
C14 H11 Br N4 O3 S	395.231	CDK2 INHIBITOR II	4.16	-4.46
C20 H28 N6 O3	400.475	CDK2 INHIBITOR III	2.35	-13.13
C23 H30 N6 O2	422.523	CDK2 INHIBITOR IV, NU6140	6.53	-1.78
C10 H11 N5 O2 S . Cl H	301.753	CDK2/5 INHIBITOR	2.36	-25.59
C14 H12 N6 O2 S	328.349	CDK2/9 INHIBITOR	-59.26	-162.1
C20 H10 Br N3 O2	404.216	CDK4 INHIBITOR	8.19	22.02
C15 H13 N O2 S	271.334	CDK4 INHIBITOR II, 625987	-0.87	6.68
C15 H12 N2 O2 S	284.333	CDK4 INHIBITOR III	5.72	-9.75
C15 H12 N2 O2 S	284.333	CDK4 INHIBITOR III	-3.9	-258.9
C9 H10 N6 O	218.215	CDK9 INHIBITOR II	2.65	-3.42
C5 H5 N . 2 Cl . Pt . 2 H2 N	377.135	CDPCP	-5.84	-17.03
C25 H27 F N4 O3	450.505	CEDIRANIB(AZD2171)	4.51	-17.86
C15 H14 Cl N3 O4 S	367.807	CEFACLOR	9.28	-9.29
C15 H14 Cl N3 O4 S	367.807	CEFACLOR	-5.26	-3.03
C16 H17 N3 O5 S	363.388	CEFADROXIL	9.57	-6.08
C20 H18 N4 O5 S2	458.511	CEFALONIUM	7.4	13.28
C19 H17 N6 O6 S2 . Na	512.495	CEFAMANDOLE NAFATE	14.87	5.73
C18 H17 N6 O5 S2 . Na	484.485	CEFAMANDOLE SODIUM	10.26	21.55
C14 H13 N8 O4 S3 . Na	476.489	CEFAZOLIN SODIUM	10.8	-27.3
C14 H13 N8 O4 S3 . Na	476.489	CEFAZOLIN SODIUM	6.54	8.4
C14 H13 N5 O5 S2	395.414	CEFDINIR	18.7	4.23
C25 H28 N6 O7 S3	620.721	CEFDITORIN PIVOXIL	7.54	-9.38
C19 H24 N6 O5 S2	480.561	CEFEPIME	-3.44	-15.16
C15 H16 N7 O5 S3 . Na	493.516	CEFMETAZOLE SODIUM	8.17	-24
C15 H16 N7 O5 S3 . Na	493.516	CEFMETAZOLE SODIUM	17.49	14.12
C18 H17 N6 O8 S3 . Na	564.548	CEFONICID SODIUM	4.49	-10.84
C25 H27 N9 O8 S2	645.667	CEFOPERAZONE ACID	3.42	-4.42
C25 H26 N9 O8 S2 . Na	667.649	CEFOPERAZONE SODIUM	16.11	9.48
C16 H17 N5 O7 S2	455.465	CEFOTAXIME ACID	3.75	0.25
C16 H16 N5 O7 S2 . Na	477.447	CEFOTAXIME SODIUM	1.14	-10.2
C16 H16 N5 O7 S2 . Na	477.447	CEFOTAXIME SODIUM	6.45	-19.51
C16 H16 N3 O7 S2 . Na	449.434	CEFOXITIN SODIUM	-0.09	7.05
C21 H27 N5 O9 S2	557.597	CEFPODOXIME PROXETIL	8.7	-8.52
C18 H19 N3 O5 S	389.426	CEFPROZIL	12.63	0.41
C22 H19 N4 O8 S2 . Na	554.528	CEFSULODIN SODIUM	-11.21	-9.8
C22 H19 N4 O8 S2 . Na	554.528	CEFSULODIN SODIUM SALT HYDRATE	3.24	-23.57
C22 H22 N6 O7 S2	546.576	CEFTAZIDIME	2.09	-17.46
C22 H22 N6 O7 S2	546.576	CEFTAZIDIME	4.72	2.62
C15 H14 N4 O6 S2	410.425	CEFTIBUTEN	15.78	2.3
C18 H16 N8 O7 S3 . 2 Na	598.544	CEFTRIAXONE SODIUM	5.92	-20.44
C18 H16 N8 O7 S3 . 2 Na . 3 H2 O	652.589	CEFTRIAXONE SODIUM TRIHYDRATE	-5.3	-22.2
C20 H22 N4 O10 S	510.474	CEFUROXIME AXETIL	-9.93	-11.82
C16 H15 N4 O8 S . Na	446.367	CEFUROXIME SODIUM	15.87	2.85
C17 H14 F3 N3 O2 S	381.372	CELECOXIB	-3.91	-12.34
C17 H14 F3 N3 O2 S	381.372	CELECOXIB	-2.74	-11.64
C17 H14 F3 N3 O2 S	381.372	CELECOXIB	1.29	5.01
C12 H16 Cl N O3 . Cl H	294.174	CENTROPHENOXINE HYDROCHLORIDE	-4.31	-35.33
C16 H17 N3 O4 S	347.389	CEPHALEXIN HYDRATE	8.06	-10.94
C16 H17 N3 O4 S	347.389	CEPHALEXIN HYDRATE	11.7	4.25
C16 H20 N3 O8 S . Na	437.4	CEPHALOSPORIN C SODIUM	17.47	14.8
C16 H19 N3 O8 S . Zn	478.811	CEPHALOSPORIN C ZINC SALT	-0.76	-19.7
C16 H15 N2 O6 S2 . Na	418.42	CEPHALOTHIN SODIUM	1.83	-11.5
C16 H15 N2 O6 S2 . Na	418.42	CEPHALOTHIN SODIUM	9.07	6.37
C17 H16 N3 O6 S2 . Na	445.445	CEPHAPIRIN SODIUM	6.38	-1.67
C37 H38 N2 O6	606.707	CEPHARANTHINE	10.43	-0.67
C16 H19 N3 O4 S	349.405	CEPHRADINE	-0.03	-23.22
C16 H19 N3 O4 S	349.405	CEPHRADINE	-2.53	-5.59
C26 H34 F N O5	459.55	CERIVASTATIN	14.96	-14.02
C12 H17 N O3	223.268	CERULENIN	10.98	-22.01
C21 H25 Cl N2 O3 . 2 Cl H	461.81	CETIRIZINE DIHYDROCHLORIDE	2.16	-9.52
C21 H25 Cl N2 O3 . 2 Cl H	461.81	CETIRIZINE DIHYDROCHLORIDE	-2.93	-11.18
C21 H25 Cl N2 O3 . 2 Cl H	461.81	CETIRIZINE DIHYDROCHLORIDE	4.9	-3.94
C19 H42 N . Br	364.447	CETRIMONIUM BROMIDE	-2.74	-17.84
C21 H38 N . Cl	339.986	CETYLPYRIDINIUM CHLORIDE	50.09	3.75
2 C10 H17 N O S . 2 Cl H	471.548	CEVIMELINE HYDROCHLORIDE	8.06	-6.52
C23 H28 N4 O3 . Cl H	444.954	CFM 1571 HYDROCHLORIDE	5.86	-5.28
C17 H17 N3 O3	311.335	CFM-2	-1.56	-19.43
C20 H22 N4 O3	366.414	CFMS RECEPTOR TYROSINE KINASE INHIBITOR	-2.69	-49.96
C18 H10 F3 N O3 S2	409.402	CFTRINH 172	21.32	-7.81
C14 H9 Cl2 N3 S . 2 Cl H	395.134	CGH 2466 DIHYDROCHLORIDE	34.96	26.24
C23 H25 F3 N4 O5 . C H4 O3 S	590.569	CGP 20712A METHANESULFONATE	9.91	-0.51
C18 H28 Cl2 N O3 P . Cl H	444.761	CGP 54626 HYDROCHLORIDE	-2	-20.42
C18 H22 Cl2 N O3 P	402.252	CGP 55845 HYDROCHLORIDE	8.69	15.53
C26 H29 N5 O2 S . Cl H	512.067	CGP 71683 HYDROCHLORIDE	26.9	-0.22
C11 H13 Br N3 O5 P . Cl H	414.577	CGP 78608 HYDROCHLORIDE	5.83	8.59
C19 H30 O2	290.44	CGP-13501	3.73	-39.24
C19 H30 O2	290.44	CGP-13501	-0.82	8.87
C15 H11 Cl2 N O S	324.225	CGP-37157	12.19	-3.63
C15 H11 Cl2 N O S	324.225	CGP-37157	17.43	4.05
C19 H24 Cl N7 . Cl H	422.355	CGP-74514A HYDROCHLORIDE	-74.69	-80.34
C19 H32 O2	292.456	CGP-7930	3.7	-125.22
C19 H32 O2	292.456	CGP-7930	0.36	-16.59
C18 H19 N3 O2	309.362	CGS 20625	3.51	-11.03
C26 H28 N4 O2 . C4 H4 O4	544.598	CGS 9343B	5.23	-7.92
C17 H17 F3 N4 . C4 H4 O4	450.411	CGS-12066A MALEATE	11.72	5.68
C13 H8 Cl N5 O	285.689	CGS-15943	21.77	1.38
C13 H8 Cl N5 O	285.689	CGS-15943	32.77	-7.36
C23 H29 N7 O6 . Cl H	535.981	CGS-21680 HYDROCHLORIDE	13.67	1.47
C19 H19 N5 O	333.387	CH 223191	10.76	-26.38
C24 H28 O3	364.477	CH 55	21.31	-25.41
C48 H76 N2 O4 S	777.193	CHAULMOSULFONE	6.34	2.69
C21 H18 N O4	348.372	CHELERYTHRINE	34.62	18.93
C21 H18 N O4 . Cl	383.825	CHELERYTHRINE CHLORIDE	2.56	0.61
C21 H18 N O4 . Cl	383.825	CHELERYTHRINE CHLORIDE	5.17	-4.03
C7 H5 N O5	183.118	CHELIDAMIC ACID	2.49	-17.27
C24 H40 O4	392.572	CHENODIOL	-4.09	-20.65
C9 H5 I N O4 S . Na	373.1	CHINIOFON	10.08	5.77
C22 H18 Cl2 N8	465.338	CHIR-99021	-35.65	-100.69
C15 H13 N5 O2 . Cl H	331.757	CHK2 INHIBITOR	2.59	-10.25
C20 H14 Cl N3 O2	363.797	CHK2 INHIBITOR II	-9.65	-42.66
C8 H11 Cl3 O6	309.528	CHLORALOSE	9.23	-9.66
C14 H19 Cl2 N O2	304.212	CHLORAMBUCIL	-0.1	-1.07
C14 H19 Cl2 N O2	304.212	CHLORAMBUCIL	3.14	8.34
C11 H12 Cl2 N2 O5	323.129	CHLORAMPHENICOL	4.07	-13
C11 H12 Cl2 N2 O5	323.129	CHLORAMPHENICOL	6.24	13.13
C15 H16 Cl2 N2 O8	423.202	CHLORAMPHENICOL HEMISUCCINATE	18.64	8.2
C27 H42 Cl2 N2 O6	561.538	CHLORAMPHENICOL PALMITATE	3.76	5.86
C18 H21 Cl N2 . Cl H	337.287	CHLORCYCLIZINE HYDROCHLORIDE	9.18	7.5
C22 H30 Cl2 N10 . 2 Cl H	578.368	CHLORHEXIDINE	2.84	7.69
C15 H9 Cl O2	256.684	CHLORINDIONE	9.81	-5.88
C14 H20 Cl4 N2 . 2 I	611.943	CHLORISONDAMINE DIIODIDE	2.53	2.82
C25 H33 Cl O5	448.98	CHLORMADINONE ACETATE	33.06	8.45
C23 H29 Cl O4	404.927	CHLORMADINONE ACETATE	25.94	8.4
C6 H8 Cl N S . Cl H	198.113	CHLORMETHIAZOLE HYDROCHLORIDE	1.7	-16.49
C11 H12 Cl N O3 S	273.736	CHLORMEZANONE	-9.09	-1.63
C11 H12 Cl N O3 S	273.736	CHLORMEZANONE	-4.96	-18.24
C18 H18 Cl I N6 O4	544.731	CHLORO-IB-MECA	22.34	24.07
C7 H7 Cl O	142.583	CHLOROCRESOL	9.89	2.9
C11 H16 Cl N5 . Cl H	290.192	CHLOROGUANIDE HYDROCHLORIDE	4.43	-11.17
C34 H28 N4 O5 . Cu . 2 Na	682.135	CHLOROPHYLLIDE CU COMPLEX NA SALT	4.13	-9.34
C16 H20 Cl N3 . Cl H	326.264	CHLOROPYRAMINE HYDROCHLORIDE	3.36	2.93
C18 H26 Cl N3	319.872	CHLOROQUINE	6.3	-2.59
C18 H26 Cl N3 . 2 H3 O4 P	515.862	CHLOROQUINE DIPHOSPHATE	5.49	-23.52
C18 H26 Cl N3 . 2 H3 O4 P	515.862	CHLOROQUINE DIPHOSPHATE	-1.36	-0.45
C7 H6 Cl N3 O4 S2	295.723	CHLOROTHIAZIDE	-2.08	-25.35
C7 H6 Cl N3 O4 S2	295.723	CHLOROTHIAZIDE	4.92	-0.71
C23 H21 Cl O3	380.864	CHLOROTRIANISENE	3.01	-2.82
C9 H5 Cl2 N O	214.048	CHLOROXINE	-4.33	-17.63
C8 H9 Cl O	156.609	CHLOROXYLENOL	5.31	3.65
C16 H19 Cl N2	274.788	CHLORPHENIRAMINE	-5.17	-6.91
C17 H19 Cl N2 S	318.864	CHLORPROMAZINE	8.88	-18.18
C17 H19 Cl N2 S	318.864	CHLORPROMAZINE	11.08	-9.31
C17 H19 Cl N2 S . Cl H	355.325	CHLORPROMAZINE HYDROCHLORIDE	2.05	39.24
C10 H13 Cl N2 O3 S	276.74	CHLORPROPAMIDE	2.08	-3.56
C10 H13 Cl N2 O3 S	276.74	CHLORPROPAMIDE	6.75	-1.95
C18 H18 Cl N S . Cl H	352.321	CHLORPROTHIXENE HYDROCHLORIDE	-0.53	-31.99
C18 H18 Cl N S . Cl H	352.321	CHLORPROTHIXENE HYDROCHLORIDE	-2.81	-35.36
C9 H11 Cl3 N O3 P S	350.586	CHLORPYRIFOS	-0.24	-18.39
C10 H7 Cl2 N O	228.075	CHLORQUINALDOL	1.26	-8.22
C22 H23 Cl N2 O8 . Cl H	515.341	CHLORTETRACYCLINE HYDROCHLORIDE	8.56	3.58
C14 H11 Cl N2 O4 S	338.766	CHLORTHALIDONE	12.61	4.94
C7 H4 Cl N O2	169.565	CHLORZOXAZONE	-3.97	-23.96
C7 H4 Cl N O2	169.565	CHLORZOXAZONE	2.49	-1.9
C16 H10 F N O3	283.254	CHM-1 HYDRATE	-15.04	-16.6
C27 H44 O	384.638	CHOLECALCIFEROL	-4.79	-6.56
C27 H46 O	386.654	CHOLESTEROL	3.97	-15.03
C5 H14 N O . Br	184.075	CHOLINE BROMIDE	2.53	-24.61
C5 H14 N O . Cl	139.624	CHOLINE CHLORIDE	5.01	-7.88
C8 H8 Cl N O3	201.607	CHPG	5.71	-31.82
C21 H30 N2 O6	406.473	CHR 2797	22.59	9.38
C10 H6 O4	190.152	CHROMOCARB	8.92	7.85
C23 H21 F6 N O3 . Cl H	509.869	CI 966 HYDROCHLORIDE	2.09	-9.79
C24 H25 Cl F N5 O3	485.938	CI-1033(CANERTINIB)	16.73	-13.9
C17 H14 Cl F2 I N2 O2	478.66	CI-1040 (PD184352)	42.67	40.47
C17 H14 Cl F2 I N2 O2	478.66	CI-1040 (PD184352)	66.62	57.36
C23 H39 N O4	393.56	CI-976	-11.69	-11.92
C23 H39 N O4	393.56	CI-976	5.02	-8.19
C18 H18 N2 . C4 H6 O4	380.437	CIBENZOLINE SUCCINATE	6.96	-27.8
C12 H17 N O2 . C2 H7 N O	268.352	CICLOPIROX OLAMINE	-1.98	-34.19
C18 H23 N O3 S	333.445	CIGLITAZONE	4.68	-8.58
C16 H26 N2 O5 S	358.453	CILASTATIN	0.07	-28.5
C27 H28 N2 O7	492.52	CILNIDIPINE	1.26	-15.26
C27 H28 N2 O7	492.52	CILNIDIPINE	2.44	-7.59
C20 H26 N2 O3	342.432	CILOSTAMIDE	5.97	6.41
C20 H26 N2 O3	342.432	CILOSTAMIDE	2.75	-12.37
C20 H27 N5 O2	369.461	CILOSTAZOL	-10.16	-6.51
C20 H27 N5 O2	369.461	CILOSTAZOL	3.82	-2.38
C12 H17 N3 O	219.283	CIMATEROL	7.81	-2.2
C12 H17 N3 O	219.283	CIMATEROL	-38.08	-49.5
C10 H16 N6 S	252.339	CIMETIDINE	3.96	-3.88
C10 H16 N6 S	252.339	CIMETIDINE	8.17	-27.91
C10 H16 N6 S	252.339	CIMETIDINE	3.59	-3.35
C23 H28 N2 O3 S	412.545	CINALUKAST	14.92	-7.55
C20 H24 N2 O S	340.482	CINANSERIN	0.39	-13.86
C19 H22 N2 O	294.391	CINCHONIDINE	-0.09	-15.97
C19 H22 N2 O	294.391	CINCHONINE	-1.42	-8.72
C16 H11 N O2	249.264	CINCHOPHEN	2.36	7.41
C26 H28 N2	368.514	CINNARAZINE	1.72	-10.78
C26 H28 N2	368.514	CINNARIZINE	12.88	11.55
C25 H34 N4 O8	518.559	CINNGEL	6.28	-7.86
C12 H10 N2 O5	262.218	CINOXACIN	-3.07	-39.37
C12 H10 N2 O5	262.218	CINOXACIN	6.64	2.53
C13 H14 Cl2 O3	289.154	CIPROFIBRATE	3.29	-57.99
C17 H18 F N3 O3	331.342	CIPROFLOXACIN	9.42	6.82
C17 H18 F N3 O3	331.342	CIPROFLOXACIN	-2.62	-12.15
C16 H18 N2 O2 . Cl H	306.787	CIPROXIFAN HYDROCHLORIDE	0.86	-11.99
C13 H16 N2 O	216.279	CIRAZOLINE	4.13	7.55
C13 H16 N2 O . Cl H	252.74	CIRAZOLINE HYDROCHLORIDE	-8.85	-11.67
C23 H25 F3 N2 O S . 2 Cl H	507.439	CIS-(Z)-FLUPENTHIXOL DIHYDROCHLORIDE	9.06	-8.71
C4 H7 N O2	101.104	CIS-4-AMINOCROTONIC ACID	-3.16	-9.16
2 C7 H11 N O4	346.333	CIS-ACPD	6.88	-3.76
C15 H21 N O . Br H	312.245	CIS(+/-)-8-OH-PBZI HYDROBROMIDE	0.27	-29.92
C23 H29 Cl F N3 O4	465.945	CISAPRIDE	11.91	7.49
2 Cl . Pt . 2 H3 N	300.051	CISPLATIN	-2.71	-8.44
2 Cl . Pt . 2 H3 N	300.051	CISPLATIN	-12.33	-33.95
C20 H21 F N2 O	324.392	CITALOPRAM	10.92	5.99
C20 H21 F N2 O	324.392	CITALOPRAM	7.6	11.39
C20 H21 F N2 O . Br H	405.304	CITALOPRAM HYDROBROMIDE	-0.59	-30.42
C19 H12 Cl3 N3 O S	436.742	CITCO	5.55	-7.3
C14 H26 N4 O11 P2	488.324	CITICOLINE	5.42	-8.52
C6 H9 N O2 S	159.206	CITIOLONE	7.43	-17.17
C13 H9 F3 N4	278.233	CL 218872	1.83	-6.83
C38 H69 N O13	747.953	CLARITHROMYCIN	9.52	10.9
C38 H69 N O13	747.953	CLARITHROMYCIN	1.64	2.34
C8 H9 N O5 . H Li	207.11	CLAVULANATE LITHIUM	8.96	3.25
C21 H26 Cl N O	343.89	CLEMASTINE	-6.67	-23.89
C21 H26 Cl N O . C4 H4 O4	459.962	CLEMASTINE	6.17	0.82
C21 H26 Cl N O . C4 H4 O4	459.962	CLEMASTINE FUMARATE	5.32	-13.19
C19 H20 Cl N3 . Cl H	362.296	CLEMIZOLE HYDROCHLORIDE	6.16	-22.65
C19 H20 Cl N3 . Cl H	362.296	CLEMIZOLE HYDROCHLORIDE	-2.64	-12.57
C12 H18 Cl2 N2 O	277.19	CLENBUTEROL	10.99	-0.19
C12 H18 Cl2 N2 O . Cl H	313.651	CLENBUTEROL HYDROCHLORIDE	-1.21	-19.14
C22 H26 N O3 . Br	432.351	CLIDINIUM BROMIDE	9.13	-4.27
C15 H17 Cl N2 O2	292.761	CLIMBAZOLE	12.02	7.89
C17 H17 Cl F N3 O3	365.787	CLINAFLOXACIN	1.02	0.49
C18 H33 Cl N2 O5 S	424.983	CLINDAMYCIN	-0.51	-4.59
C18 H33 Cl N2 O5 S . Cl H	461.444	CLINDAMYCIN HCL	7.38	-1.53
C18 H33 Cl N2 O5 S . Cl H	461.444	CLINDAMYCIN HYDROCHLORIDE	4.2	-14.85
C34 H63 Cl N2 O6 S . Cl H	699.853	CLINDAMYCIN PALMITATE HYDROCHLORIDE	-0.01	-3.09
C9 H5 Cl I N O	305.5	CLIOQUINOL	7.71	-4.9
C14 H17 Cl N4 S . 2 Br H	470.653	CLOBENPROPIT DIHYDROBROMIDE	1.62	4.83
C25 H32 Cl F O5	466.97	CLOBETASOL PROPIONATE	75.91	73.51
C25 H32 Cl F O5	466.97	CLOBETASOL PROPIONATE	76.45	72.98
C H4 Cl2 O6 P2	244.892	CLODRONATE	1.04	-9.52
C H2 Cl2 O6 P2 . 2 Na	288.856	CLODRONIC ACID	5.56	11.56
C10 H11 Cl F N5 O3	303.677	CLOFARABINE	11.79	10
C27 H22 Cl2 N4	473.396	CLOFAZIMINE	10.56	-21.15
C12 H15 Cl O3	242.699	CLOFIBRATE	3.33	1.99
C12 H15 Cl O3	242.699	CLOFIBRATE	7.71	-17.01
C12 H15 Cl O3	242.699	CLOFIBRATE	9.19	8.75
C12 H15 Cl O3	242.699	CLOFIBRATE	4.44	-18.99
C10 H11 Cl O3	214.646	CLOFIBRIC ACID	-2.01	-12.22
C21 H26 Cl2 O	365.337	CLOFOCTOL	7.35	-13.82
C26 H28 Cl N O	405.96	CLOMIPHENE	6.86	-12.52
C26 H28 Cl N O . C6 H8 O7	598.083	CLOMIPHENE CITRATE	8.22	-4.13
C19 H23 Cl N2 . Cl H	351.313	CLOMIPRAMINE HYDROCHLORIDE	5.32	-27.65
C19 H23 Cl N2 . Cl H	351.313	CLOMIPRAMINE HYDROCHLORIDE	8.08	0.17
C9 H9 Cl2 N3	230.094	CLONIDINE	2.2	-3.47
C9 H9 Cl2 N3 . Cl H	266.555	CLONIDINE HCL	1.86	-4.52
C9 H9 Cl2 N3 . Cl H	266.555	CLONIDINE HYDROCHLORIDE	9.58	-26
C9 H9 Cl2 N3 . Cl H	266.555	CLONIDINE HYDROCHLORIDE	4.57	-2.47
C14 H20 Cl N3 O3 S	345.845	CLOPAMIDE	-4.47	-7.34
C20 H24 Cl N O . Cl H	366.325	CLOPERASTINE HYDROCHLORIDE	9.01	-6.3
C16 H16 Cl N O2 S	321.822	CLOPIDOGREL	2.21	-5.32
C16 H16 Cl N O2 S . H2 O4 S	419.9	CLOPIDOGREL SULFATE	-4.97	-17.37
C7 H7 Cl2 N O	192.043	CLOPIDOL	14.65	3.25
C22 H29 Cl O6	424.915	CLOPROSTENOL	3.68	-2.19
C13 H15 Cl2 N O . Cl H	308.631	CLORGYLINE HYDROCHLORIDE	-4.18	4.88
C13 H15 Cl2 N O . Cl H	308.631	CLORGYLINE HYDROCHLORIDE	10.74	9.44
C8 H8 Cl3 N3 O4 S2	380.656	CLORSULON	8.71	-3.2
C18 H18 Cl N3 S	343.874	CLOTHIAPINE	-2.53	-18.82
C22 H17 Cl N2	344.837	CLOTRIMAZOLE	20.05	26.05
C22 H17 Cl N2	344.837	CLOTRIMAZOLE	21.41	17.35
C19 H17 Cl N3 O5 S . Na	457.863	CLOXACILLIN SODIUM	8.72	-15.95
C9 H6 Cl N O	179.603	CLOXYQUIN	7.44	-0.99
C18 H19 Cl N4	326.823	CLOZAPINE	-2.7	-9.19
C18 H19 Cl N4	326.823	CLOZAPINE	7.24	-17.62
C18 H19 Cl N4	326.823	CLOZAPINE	10.06	8.31
C18 H19 Cl N4	326.823	CLOZAPINE	5.07	3.29
C9 H2 N4 O4 . 2 Na	276.116	CNQX DISODIUM	9.7	-3.2
C20 H21 N3 . Cl H	339.862	CNS-1102	11.59	6.04
C21 H27 N O3 . Cl H	377.905	CO 101244 HYDROCHLORIDE	4.55	20.76
C14 H12 F N3 O2	273.262	CO 102862	2.86	-7.81
C62 H88 N13 O14 P . C10 H12 Co N5 O3	1579.58	COENZYME B12	-3.47	-16.51
C22 H25 N O6	399.437	COLCHICINE	6.02	-9.68
C22 H25 N O6	399.437	COLCHICINE	23.25	2.01
C13 H29 N . C12 H29 N2 . C3 H9 N . C3 H5 Cl O	552.383	COLESEVALAM HYDROCHLORIDE (HIGH MOL WT COPOLYMER @10MG/ML)	5.3	-0.69
C22 H34 O7	410.501	COLFORSIN	7.03	-4.83
C57 H103 N16 O28 S5 . 5 Na	1735.79	COLISTIMETHATE SODIUM	24.51	17.44
C52 H98 N16 O13 . 2 H2 O4 S	1351.59	COLISTIN SULFATE	11.77	36.5
C16 H15 N3 O2	281.309	COMPOUND 401	6.25	-19.73
C16 H19 Cl N6 O	346.815	COMPOUND 52	7.22	-14
C18 H18 Br N3 O2	388.258	COMPOUND 56	2.52	-10.42
C19 H12 N2 O8	396.307	COMPOUND W	6.97	9.54
C10 H13 N5 O3	251.242	CORDYCEPIN	3.12	-18.42
C21 H30 O4	346.461	CORTEXOLONE	24.83	26.94
C21 H30 O4	346.461	CORTICOSTERONE	48.12	41.38
C21 H30 O4	346.461	CORTICOSTERONE	36.01	2.22
C21 H28 O5	360.444	CORTISONE	4.14	2.74
C21 H28 O5	360.444	CORTISONE	8.85	14.76
C23 H30 O6	402.481	CORTISONE 21-ACETATE	-6.91	-12.89
C23 H30 O6	402.481	CORTISONE ACETATE	3.16	-23.57
C15 H20 O2	232.318	COSTUNOLIDE	3.88	11.97
C9 H6 O2	146.143	COUMARIN	15.07	-3.03
C21 H24 N2 . Cl H	340.89	CP 339818 HYDROCHLORIDE	1.72	6.53
C12 H13 N3 O . 2 Cl H	288.173	CP 93129 DIHYDROCHLORIDE	7.87	-6.25
C15 H19 N3 O . Cl H	293.792	CP 94253 HYDROCHLORIDE	6.45	-10.76
C19 H24 N2 O . 2 Cl H . H2 O	387.344	CP-100263 DIHYDROCHLORIDE HYDRATE	14.1	0.57
C19 H24 N2 O . 2 Cl H . H2 O	387.344	CP-100263 DIHYDROCHLORIDE HYDRATE	11.95	-9.45
C31 H36 N4 O6 . Cl H	597.102	CP-100356 MONOHYDROCHLORIDE	7.19	9.96
C31 H36 N4 O6 . Cl H	597.102	CP-100356 MONOHYDROCHLORIDE	17.49	-7.12
C10 H18 N2 O2	198.262	CP-101537	8.73	-10.4
C10 H18 N2 O2	198.262	CP-101537	7.47	-4.29
C19 H21 N5 O2	351.402	CP-135807	11.59	-1.99
C19 H21 N5 O2	351.402	CP-135807	13.43	15.94
C23 H32 N4 . Cl H	400.988	CP-154526 HYDROCHLORIDE	8.55	-4.69
C23 H32 N4 . Cl H	400.988	CP-154526 HYDROCHLORIDE	9.39	6.51
C18 H19 F N4	310.369	CP-226269	6.67	10.1
C18 H19 F N4	310.369	CP-226269	10.66	4.98
C22 H26 N4 O . 2 Cl H	435.39	CP-31398 DIHYDROCHLORIDE HYDRATE	23.37	23.06
C14 H17 Cl N2 O4	312.749	CP-335963	2.27	-8.61
C14 H17 Cl N2 O4	312.749	CP-335963	3.4	-20.91
C26 H22 F3 N5 O . 2 H2 O	513.512	CP-346086 DIHYDRATE	9.66	2.46
C26 H22 F3 N5 O . 2 H2 O	513.512	CP-346086 DIHYDRATE	-2.09	-5.3
C14 H18 N2 O5	294.303	CP-380736	3.83	-2.62
C14 H18 N2 O5	294.303	CP-380736	0.73	-33.42
C16 H17 F N2 O5 S	368.38	CP-471474	3.29	4.7
C16 H17 F N2 O5 S	368.38	CP-471474	2.44	8.76
C17 H18 Br N . Cl H	352.696	CP-53631	10.68	1.86
C37 H70 N2 O12 . H2 O	752.973	CP-64434 HYDRATE	13.64	10.24
C37 H70 N2 O12 . H2 O	752.973	CP-64434 HYDRATE	-2.75	-23.01
C15 H10 Cl N5	295.726	CP-66713	20.53	15.84
C15 H10 Cl N5	295.726	CP-66713	-8.43	-11.52
C27 H27 N5 O3	469.535	CP-724714	15.14	-0.38
C22 H21 Cl N2 O4 S . Cl H . H2 O	499.407	CP-802079 HYDROCHLORIDE HYDRATE	11.14	7.12
C26 H33 N O5	439.544	CP-868388	6.86	-6.3
C21 H22 Cl N3 O3	399.871	CP-91149	6.44	-6.72
C21 H22 Cl N3 O3	399.871	CP-91149	-11.91	-12.66
C12 H13 N3 O . 2 Cl H . H2 O	306.188	CP-93129 DIHYDROCHLORIDE HYDRATE	4.05	20.41
C28 H32 N2 O	412.566	CP-96345	7.8	-14.67
C20 H17 Cl N4 O3	396.827	CPNQ	6.57	-4.01
C33 H38 N4 O6 . Cl H	623.139	CPT 11	19.47	-18.96
C13 H24 N2 O3	256.341	CR 2249	3.29	4.62
C24 H29 N7 O	431.533	CR8, (R)-ISOMER	7.43	26.94
C24 H29 N7 O	431.533	CR8, (R)-ISOMER	16.17	35.87
C7 H8 O	108.138	CRESOL	15.92	0.63
C23 H14 O11 . 2 Na	512.33	CROMOLYN SODIUM	-0.24	-9.96
C23 H14 O11 . 2 Na	512.33	CROMOLYN SODIUM	6.57	-6.45
C13 H17 N O	203.28	CROTAMITON	12.43	9.45
C13 H17 N O	203.28	CROTAMITON	11.09	4.93
C21 H20 O6	368.38	CURCUMIN	-0.82	-6.22
C16 H18 N6 O4	358.352	CV 1808	10.3	12.04
C14 H17 N O3	247.29	CX 546	6.63	6.22
C19 H18 N2	274.36	CY 208-243	5.4	8.63
C18 H20 N6 O S	368.456	CYC116	36.48	27.93
C17 H24 O3	276.371	CYCLANDELATE	4.4	-3.2
C18 H22 N2	266.381	CYCLIZINE	14.36	3.51
C26 H38 N8 O7	574.629	CYCLO [ARG-GLY-ASP-D-PHE-VAL]	12.57	12.32
C20 H21 N . Cl H	311.848	CYCLOBENZAPRINE HYDROCHLORIDE	4.26	-2.17
C9 H11 N3 O4	225.201	CYCLOCYTIDINE	1.02	2.29
C15 H23 N O4	281.347	CYCLOHEXIMIDE	95.56	42.4
C15 H23 N O4	281.347	CYCLOHEXIMIDE	79.08	7.31
C19 H29 N O6	367.437	CYCLOHEXIMIDE-N-ETHYLETHANOATE	0.43	-5.7
C27 H41 N O2	411.62	CYCLOPAMINE	3.06	0.38
C17 H25 N O3 . Cl H	327.846	CYCLOPENTOLATE HYDROCHLORIDE	10.41	-7.23
C7 H15 Cl2 N2 O2 P . H2 O	279.101	CYCLOPHOSPHAMIDE HYDRATE	9.2	-3.26
C7 H15 Cl2 N2 O2 P	261.086	CYCLOPHOSPHAMIDE MONOHYDRATE	4.61	2.32
C7 H15 Cl2 N2 O2 P	261.086	CYCLOPHOSPHAMIDE MONOHYDRATE	-0.23	7.6
C20 H20 N2 O3	336.384	CYCLOPIAZONIC ACID	0.91	-14.52
C62 H111 N11 O12	1202.61	CYCLOSPORIN A	11.11	-42.33
C62 H111 N11 O12	1202.61	CYCLOSPORIN A	5.84	-46.83
C62 H111 N11 O12	1202.61	CYCLOSPORIN A	12.21	1.56
C62 H111 N11 O12	1202.61	CYCLOSPORIN A	-2.26	14.2
C14 H16 Cl N3 O4 S2	389.878	CYCLOTHIAZIDE	1.74	16.31
C14 H16 Cl N3 O4 S2	389.878	CYCLOTHIAZIDE	-11.94	-12.9
C22 H19 Cl2 N O3	416.297	CYPERMETHRIN	10.44	13.86
C22 H19 Cl2 N O3	416.297	CYPERMETHRIN	-1.44	-14.58
C16 H23 N5	285.387	CYPPA	0.54	-19.77
C21 H21 N	287.398	CYPROHEPTADINE	9.65	3.57
C21 H21 N . Cl H	323.859	CYPROHEPTADINE HYDROCHLORIDE	7.96	-9.24
C21 H21 N . Cl H	323.859	CYPROHEPTADINE HYDROCHLORIDE	12.36	-0.73
C22 H27 Cl O3	374.901	CYPROTERONE	14.56	1.25
C24 H29 Cl O4	416.938	CYPROTERONE ACETATE	11.03	-8.43
C24 H29 Cl O4	416.938	CYPROTERONE ACETATE	5.17	-11.37
C24 H29 Cl O4	416.938	CYPROTERONE ACETATE	6.67	7.5
C6 H10 N6	166.184	CYROMAZINE	8.72	9.36
C4 H12 N2 S2 . 2 Cl H	225.203	CYSTAMINE DIHYDROCHLORIDE	5.17	-13.89
C2 H7 N S . Cl H	113.61	CYSTEAMINE HYDROCHLORIDE	-8.98	-36.49
C2 H7 N S . Cl H	113.61	CYSTEAMINE HYDROCHLORIDE	-0.85	-32.09
C3 H7 N O2 S . Cl H	157.619	CYSTEINE HYDROCHLORIDE	2.9	-8.98
C6 H12 N2 O4 S2	240.3	CYSTINE	0.02	2.53
C9 H13 N3 O5	243.217	CYTARABINE	-2.37	-1.1
C9 H13 N3 O5	243.217	CYTARABINE	1.39	-12.36
C14 H25 N4 O11 P2 . Na . 2 H2 O	546.336	CYTIDINE 5'-DIPHOSPHOCHOLINE SODIUM SALT HYDRATE	5.34	3.89
C11 H14 N2 O	190.242	CYTISINE	-4.15	-3.86
C29 H37 N O5	479.608	CYTOCHALASIN B	-10.08	-19.47
C30 H37 N O6	507.618	CYTOCHALASIN D	-58.85	-67.09
C9 H13 N3 O5 . Cl H	279.678	CYTOSINE-1-BETA-D-ARABINOFURANOSIDE HYDROCHLORIDE	2.81	11.07
C11 H15 O S2 . K	266.464	D-609 POTASSIUM	10.18	-5.39
C16 H13 N O2	251.28	D-64131	-7.16	-24.17
C3 H6 N2 O2	102.092	D-CYCLOSERINE	4.94	-17.84
C3 H6 N2 O2	102.092	D-CYCLOSERINE	1.31	-3.51
C3 H6 N2 O2	102.092	D-CYCLOSERINE	6.96	8.93
C18 H37 N O2	299.492	D-ERYTHRO-SPHINGOSINE	7.84	-6.7
C18 H37 N O2	299.492	D-ERYTHRO-SPHINGOSINE	5.34	-5.73
C12 H24 O11 . H2 O	362.328	D-LACTITOL MONOHYDRATE	1.61	-11.23
C10 H16	136.234	D-LIMONENE	15.84	10.52
C9 H11 N O2	165.189	D-PHENYLALANINE	0.47	-18.79
C12 H12 Cl2 N2 O4	319.141	D-RIBOFURANOSYLBENZIMIDAZOLE	-17.01	-23.06
C3 H7 N O3	105.093	D-SERINE	11.66	-6.12
C5 H12 N O5 P	197.126	D(-)-2-AMINO-5-PHOSPHONOPENTANOIC ACID	2.56	-3.15
C20 H30 O4	334.45	D12-PROSTAGLANDIN J2	-0.98	-19.15
C12 H18 O S	210.336	D609	1.58	-6.38
C6 H10 N6 O	182.183	DACARBAZINE	1.8	17.47
C6 H10 N6 O	182.183	DACARBAZINE	12.97	-4.27
C62 H86 N12 O16	1255.42	DACTINOMYCIN	99.87	97.29
C15 H10 O4	254.238	DAIDZEIN	-5.85	7.34
C15 H10 O4	254.238	DAIDZEIN	12.84	19
C16 H10 O5	282.248	DAMNACANTHAL	-1.41	-0.78
C22 H27 N O2	337.455	DANAZOL	7.78	1.18
C22 H27 N O2	337.455	DANAZOL	2.3	-2.97
C22 H27 N O2	337.455	DANAZOL	15.45	12.99
C14 H8 O4	240.211	DANTHRON	13.66	-7.04
C14 H10 N4 O5	314.253	DANTROLENE	2.06	-26.86
C14 H9 N4 O5 . Na	336.235	DANTROLENE SODIUM	1.05	-10.69
C14 H9 N4 O5 . Na	336.235	DANTROLENE SODIUM	-7.07	-26.85
C20 H15 N3 O2	329.352	DAPH	1.66	-8.63
C20 H15 N3 O2	329.352	DAPH	1.27	-27.51
C9 H6 O4	178.142	DAPHNETIN	6.6	10.52
C12 H12 N2 O2 S	248.301	DAPSONE	12.28	-2.33
C23 H26 F2 N2 O4	432.46	DAPT	-0.03	-26.07
C22 H26 Cl N7 O2 S	488.006	DASATINIB	46.25	43.17
C17 H21 N3 O3 . Cl H	351.828	DAU 5884 HYDROCHLORIDE	10.25	16.6
C27 H29 N O10	527.52	DAUNORUBICIN	97.99	89.96
C27 H29 N O10	527.52	DAUNORUBICIN	94.81	44.06
C10 H13 Cl N4 . 2 Cl H	297.612	DBO-83	-11.37	-24.81
C2 H Cl2 O2 . Na	150.924	DCA	2.63	-10.06
C14 H10 Cl2 N2	277.149	DCB	6.23	-23.11
C9 H8 Cl2 N2 O	231.079	DCEBIO	-2.84	-7.32
C22 H28 Cl2 O4	427.361	DCPIB	9.74	-2.44
C10 H13 N3	175.23	DEBRISOQUIN	0.57	1.76
2 C10 H14 N3 . O4 S	448.539	DEBRISOQUIN SULFATE	6.03	7.61
C10 H13 N3 . H2 O4 S	273.309	DEBRISOQUIN SULFATE	-3.4	4.81
C16 H38 N2	258.486	DECAMETHONIUM	4.45	10.19
C16 H38 N2 . 2 Br	418.294	DECAMETHONIUM DIBROMIDE	0.39	-20.24
C16 H38 N2 . 2 Br	418.294	DECAMETHONIUM DIBROMIDE	1.51	14.63
C8 H12 N4 O4	228.205	DECITABINE	6.8	8.36
C24 H35 N O5	417.538	DECOQUINATE	11.76	1.87
C11 H13 N5 O4	279.252	DECOYININE	2.73	-0.51
C19 H30 O4	322.439	DECYLUBIQUINONE	4.33	-2.11
C7 H9 N O2	139.152	DEFERIPRONE	7.88	8.13
C25 H48 N6 O8 . C H4 O3 S	656.79	DEFEROXAMINE MESYLATE	-0.08	1.5
C53 H84 N O14 P	990.206	DEFOROLIMUS(MK-8669)	30.59	6.66
C24 H34 O5	402.524	DEHYDROCHOLIC ACID	-4.07	-12.36
C19 H28 O2	288.424	DEHYDROEPIANDROSTERONE	7.08	3.95
C22 H28 N6 O3 S	456.561	DELAVIRDINE	0.2	-13.85
C22 H28 N6 O3 S . C H4 O3 S	552.667	DELAVIRDINE MESYLATE	0.2	-4.72
C21 H21 Cl N2 O8 . Cl H	501.314	DEMECLOCYCLINE HYDROCHLORIDE	4.2	-10.33
C21 H21 Cl N2 O8 . Cl H	501.314	DEMECLOCYCLINE HYDROCHLORIDE	16.63	9.63
C21 H29 N2 O . C7 H5 O2	446.581	DENATONIUM BENZOATE	-4.73	-18.13
C16 H24 N4 O3	320.387	DENBUFYLLINE	30.93	32.88
C6 H13 N O4	163.172	DEOXYMANNOJIRIMYCIN(1)	2.91	-0.58
C6 H13 N O4	163.172	DEOXYNORJRIMYCIN(1)	9.64	9.21
C30 H40 N4 . 2 Cl	527.571	DEQUALINIUM CHLORIDE HYDRATE	15.76	3.17
C30 H40 N4 . 2 Cl	527.571	DEQUALINIUM CHLORIDE HYDRATE	3.9	4.67
C17 H14 F3 N3 O3 S	397.372	DERACOXIB	1.26	-20.05
C18 H22 N2 . Cl H	302.842	DESIPRAMINE HYDROCHLORIDE	-0.16	-13.6
C18 H22 N2 . Cl H	302.842	DESIPRAMINE HYDROCHLORIDE	3.51	-7.7
C19 H19 Cl N2	310.821	DESLORATADINE	6.56	-24.1
C17 H20 N4 O S . Cl H	364.893	DESMETHYL-YM 298198	-4.72	-38.62
C24 H32 O6	416.507	DESONIDE	55.02	32.92
C23 H32 O4	372.498	DESOXYCORTICOSTERONE ACETATE	25.71	6.56
C22 H29 F O4	376.462	DESOXYMETASONE	63.34	39.41
C22 H29 F O5	392.461	DEXAMETHASONE	73.44	69.98
C22 H29 F O5	392.461	DEXAMETHASONE	56.39	33.98
C22 H29 F O5	392.461	DEXAMETHASONE	74.9	65.63
C24 H31 F O6	434.498	DEXAMETHASONE ACETATE	72.65	63.61
C22 H28 F O8 P . 2 Na	516.405	DEXAMETHASONE SODIUM PHOSPHATE	57.96	39.18
C9 H19 N O4	205.251	DEXPANTHENOL	6.92	7.58
C11 H16 N4 O4 . Cl H	304.73	DEXRAZOXANE HYDROCHLORIDE	0.25	-12.82
C18 H25 N O	271.397	DEXTROMETHORPHAN	-0.31	-15.66
C18 H25 N O . Br H	352.309	DEXTROMETHORPHAN HYDROBROMIDE MONOHYDRATE	4.37	-9.88
C14 H10 F2 N2	244.239	DFB	8.2	-7.95
C22 H26 N2 O	334.455	DH 97	5.17	14.54
C24 H38 N2 . 2 Br	514.38	DHBP DIBROMIDE	4.13	-12.41
C19 H12 O8	368.294	DIACERIN	5.95	0.18
C10 H11 N O3	193.199	DIACETAMATE	9.72	-0.1
C27 H26 F N3 O S	459.578	DIACYLGLYCEROL KINASE INHIBITOR I	16.95	-6.33
C28 H25 F2 N3 O S	489.579	DIACYLGLYCEROL KINASE INHIBITOR II	-1.8	-18.22
C28 H25 F2 N3 O S	489.579	DIACYLGLYCEROL KINASE INHIBITOR II	6.95	-4.56
C11 H9 I3 N2 O4	613.914	DIATRIZOIC ACID	0.88	-8.63
C8 H7 Cl N2 O2 S	230.671	DIAZOXIDE	3.79	-5.12
C8 H7 Cl N2 O2 S	230.671	DIAZOXIDE	6.82	16.85
C8 H7 Cl N2 O2 S	230.671	DIAZOXIDE	-7.85	-36.72
C8 H7 Cl N2 O2 S	230.671	DIAZOXIDE	-1.55	2.2
C18 H37 N5 O8 . H2 O4 S	549.594	DIBEKACIN	4.3	-16.21
C18 H21 N3 O	295.379	DIBENZEPINE	0.48	-14.9
C12 H8 S	184.257	DIBENZOTHIOPHENE	17.39	-3.29
C20 H29 N3 O2 . Cl H	379.924	DIBUCAINE HYDROCHLORIDE	9.2	4.12
C16 H22 O4	278.343	DIBUTYL PHTHALATE	0	-14.17
C18 H24 N5 O8 P	469.386	DIBUTYRYLCYCLIC AMP	-3.01	-4.96
C18 H24 N5 O9 P	485.385	DIBUTYRYLCYCLIC GMP	-1.67	-8.65
C23 H28 Cl2 O5	455.371	DICHLORISONE ACETATE	62.48	31.38
C13 H12 Cl3 N7 O	388.64	DICHLOROBENZAMIL	9.9	-8.62
C13 H10 Cl2 O2	269.123	DICHLOROPHENE	1.12	-5.94
C4 H7 Cl2 O4 P	220.976	DICHLORVOS	6.9	6.51
C14 H11 Cl2 N O2	296.149	DICLOFENAC	-11.97	-21.85
C14 H10 Cl2 N O2 . Na	318.13	DICLOFENAC SODIUM	-5.49	-25.93
C14 H10 Cl2 N O2 . Na	318.13	DICLOFENAC SODIUM	4.13	-14.36
C19 H16 Cl2 N3 O5 S . Na	492.308	DICLOXACILLIN SODIUM	15.62	10.2
C19 H12 O6	336.295	DICUMAROL	16.77	-11.12
C19 H35 N O2 . Cl H	345.948	DICYCLOMINE HYDROCHLORIDE	0.99	-56.92
C19 H35 N O2 . Cl H	345.948	DICYCLOMINE HYDROCHLORIDE	17.56	-3.59
C10 H12 N4 O3	236.227	DIDANOSINE	-8.31	-21.17
C18 H18 O2	266.334	DIENESTROL	12.61	-9.97
C10 H21 N3 O . C6 H8 O7	391.417	DIETHYLCARBAMAZINE CITRATE	14.09	-0.75
C14 H23 N3 O10	393.347	DIETHYLENETRIAMINEPENTAACETIC ACID	-7.03	1.29
C14 H23 N3 O10	393.347	DIETHYLENETRIAMINEPENTAACETIC ACID	7.29	0.37
C18 H20 O2	268.35	DIETHYLSTILBESTROL	8.57	-4.87
C18 H20 O2	268.35	DIETHYLSTILBESTROL	8.42	3.58
C12 H17 N O	191.269	DIETHYLTOLUAMIDE	-7.59	-4.26
C13 H8 F2 O3	250.198	DIFLUNISAL	-2.65	-4.84
C13 H8 F2 O3	250.198	DIFLUNISAL	9.91	-11.96
C41 H64 O13	764.939	DIGITOXIN	97.89	96.07
C41 H64 O14	780.938	DIGOXIN	93.48	90.7
C20 H34 O2	306.483	DIHOMO-GAMMA-LINOLENIC ACID	-0.99	-10.81
C17 H17 N O2 . Cl H	303.783	DIHYDREXIDINE HYDROCHLORIDE	1.14	-3.6
C16 H21 N O3 . Br H	356.255	DIHYDRO-BETA-ERYTHROIDINE HYDROBROMIDE	-6.53	-5.53
C18 H29 N O3	307.428	DIHYDROCAPSAICIN	-0.27	-16.91
C35 H41 N5 O5	611.731	DIHYDROERGOCRISTINE	2.75	-7.88
C33 H37 N5 O5	583.677	DIHYDROERGOTAMINE	7.44	-4.15
C33 H37 N5 O5 . C H4 O3 S	679.783	DIHYDROERGOTAMINE METHANESULFONATE	4.89	-1.27
C33 H37 N5 O5 . C H4 O3 S	679.783	DIHYDROERGOTAMINE METHANESULFONATE	0.68	-19.82
C10 H17 N O4	215.246	DIHYDROKAINIC ACID	-1.96	-19.16
C29 H46 O12	586.668	DIHYDROOUABAIN	10.84	-120.83
C18 H39 N O2	301.508	DIHYDROSPHINGOSINE	-12.82	-26.83
C18 H39 N O2	301.508	DIHYDROSPHINGOSINE	-3.47	-25.22
C21 H41 N7 O12 . H2 O4 S	681.668	DIHYDROSTREPTOMYCIN SULFATE	5.77	-1.25
C17 H14 N2	246.306	DIINDOLYLMETHANE	1.19	-15.04
C31 H44 N2 O10	604.688	DILAZEP	8.01	8.14
C31 H46 N2 O10 . 2 Cl	677.61	DILAZEP HYDROCHLORIDE	13.05	-13.33
C14 H11 Cl2 N O4	328.147	DILOXANIDE FUROATE	9.91	8.21
C22 H26 N2 O4 S	414.518	DILTIAZEM	0.94	-5.9
C22 H26 N2 O4 S	414.518	DILTIAZEM	6.48	-11.81
C22 H26 N2 O4 S	414.518	DILTIAZEM	11.74	2.68
C22 H26 N2 O4 S . Cl H	450.979	DILTIAZEM HYDROCHLORIDE	4.24	14.92
C22 H26 N2 O4 S . Cl H	450.979	DILTIAZEM HYDROCHLORIDE	15.92	-11.53
C6 H15 N3 S . 2 Cl H	234.19	DIMAPRIT DIHYDROCHLORIDE	2.2	0.58
C17 H21 N O . C7 H7 Cl N4 O2	469.964	DIMENHYDRINATE	5.24	-9.17
C5 H7 N O3	129.114	DIMETHADIONE	10.22	-7.81
C6 H9 N O5	175.139	DIMETHYLOXALOYLGLYCINE	-2.45	-23.43
C12 H21 N2 O3 P S	304.346	DIMPYLATE	8.24	0.93
C8 H7 N3 O5	225.158	DINITOLMIDE	18.57	17.92
C28 H32 O15	608.545	DIOSMIN	4.06	12.76
C14 H12 O4	244.243	DIOXYBENZONE	7.53	-8.77
C22 H27 N3 O4 . Cl H	433.928	DIPERODON HYDROCHLORIDE	-4.24	-17.29
C17 H21 N O . Cl H	291.816	DIPHENHYDRAMINE HYDROCHLORIDE	-1.36	-11.72
C17 H21 N O . Cl H	291.816	DIPHENHYDRAMINE HYDROCHLORIDE	2.28	-15.34
C12 H8 I	279.096	DIPHENYLENEIODONIUM	89.21	56.98
C12 H8 I . Cl	314.549	DIPHENYLENEIODONIUM CHLORIDE	92.03	73.98
C19 H23 N O . Cl H	317.853	DIPHENYLPYRALINE HYDROCHLORIDE	-1.49	3.84
C14 H23 N O2 . Br H	318.25	DIPROPYLDOPAMINE HYDROBROMIDE	-4.95	-10.1
C24 H40 N8 O4	504.626	DIPYRIDAMOLE	8.1	5.25
C24 H40 N8 O4	504.626	DIPYRIDAMOLE	20.44	12.5
C24 H40 N8 O4	504.626	DIPYRIDAMOLE	7.94	9.59
C24 H40 N8 O4	504.626	DIPYRIDAMOLE	14.39	7.97
C11 H10 O6	238.194	DIPYROCETYL	3.24	-11.5
C13 H16 N3 O4 S . Na	333.339	DIPYRONE	-20.82	-101.38
C42 H78 N2 O14	835.074	DIRITHROMYCIN	8.55	4.27
C21 H29 N3 O	339.474	DISOPYRAMIDE	2.52	7.21
C21 H29 N3 O . H3 O4 P	437.47	DISOPYRAMIDE PHOSPHATE	-2.53	1.15
C21 H29 N3 O . H3 O4 P	437.47	DISOPYRAMIDE PHOSPHATE	9.95	-4.44
C6 H12 F2 N2 O2 . Cl H	218.629	DL-ALPHA-DIFLUOROMETHYLORNITHINE HYDROCHLORIDE	-6.06	-12.03
C10 H13 N O3	195.215	DL-ALPHA-METHYL-P-TYROSINE	1.75	4.86
C8 H18 N2 O3 S	222.305	DL-BUTHIONINE-[S,R]-SULFOXIMINE	10.54	17.5
C3 H6 N2 O2	102.092	DL-CYCLOSERINE	4.38	-12.54
C18 H39 N O2	301.508	DL-DIHYDROSPHINGOSINE	0.79	-24.7
C16 H21 N O3 . Br H	356.255	DL-HOMATROPINE HYDROBROMIDE	3.95	-6.11
C10 H12 Cl N O2 . Cl H	250.122	DL-P-CHLOROPHENYLALANINE METHYL ESTER HYDROCHLORIDE	10.56	14.67
C23 H38 N2 O3	390.559	DL-PDMP	0.62	-4.66
C29 H50 N2 O3	474.719	DL-PPMP	-0.84	-4.86
2 C11 H13 N O5	478.449	DL-TBOA	0.7	-9.36
C4 H7 N O5	149.102	DL-THREO-BETA-HYDROXYASPARTIC ACID	5.41	8.69
C14 H18 N2 O2	246.305	DM 235	-12.4	-23.74
C19 H21 N3 . 2 Cl H	364.312	DMAB-ANABASEINE DIHYDROCHLORIDE	3.71	-13.85
C17 H16 N2 O	264.322	DMBI	-0.39	-48.01
C16 H16 N2 O2	268.31	DMEOB	19.59	-1.74
C24 H24 N4 O2	400.473	DMH4	17.39	-34.33
C9 H9 N O5	211.171	DMNB	3.47	-6.98
C26 H18 F2 N2 O	412.431	DMP 543	14.6	-11.07
C17 H15 N O3	281.306	DNA-PK INHIBITOR II	-2.51	-72.75
C17 H15 N O3	281.306	DNA-PK INHIBITOR II	10.81	-16.28
C12 H15 N O3	221.252	DNA-PK INHIBITOR III	12.62	-6.61
C17 H17 N O3	283.322	DNA-PK INHIBITOR V	4.82	-0.11
C8 H4 N4 O6	252.141	DNQX	2.75	-12.97
C18 H23 N O3	301.38	DOBUTAMINE	8.47	-7.31
C18 H23 N O3 . Cl H	337.841	DOBUTAMINE HYDROCHLORIDE	-7.96	-12.26
C18 H23 N O3 . Cl H	337.841	DOBUTAMINE HYDROCHLORIDE	5.49	2.48
C43 H53 N O14	807.879	DOCETAXIL	-0.84	5.45
C22 H32 O2	328.488	DOCOSAHEXAENOIC ACID (22:6 N-3)	-7.28	-16.36
C22 H46 O	326.6	DOCOSANOL	11.29	3.58
C22 H34 O2	330.504	DOCOSAPENTAENOIC ACID	-6.45	-17.96
C22 H38 O2	334.536	DOCOSATRIENOIC ACID (22:3 N-3)	0.28	-25.82
C19 H27 N3 O5 S2	441.565	DOFETILIDE	-2.5	-3.41
C19 H27 N3 O5 S2	441.565	DOFETILIDE	-4.42	-1.99
C19 H20 N2 O3	324.374	DOLASETRON	-1.02	-9.42
C19 H20 N2 O3 . C H4 O3 S . H2 O	438.495	DOLASETRON MESYLATE HYDRATE	-8.25	-16.76
C22 H24 Cl N5 O2	425.911	DOMPERIDONE	4.96	-19.33
C22 H24 Cl N5 O2	425.911	DOMPERIDONE	0.89	-11.54
C22 H24 Cl N5 O2	425.911	DOMPERIDONE	-7.77	2.56
C24 H29 N O3 . 2 Cl H	452.414	DONEPEZIL HCL	15.47	8.64
C24 H29 N O3 . Cl H	415.953	DONEPEZIL HYDROCHLORIDE	7.02	-3.72
C23 H25 N5 O2 . Cl H	439.938	DONITRIPTAN MONOHYDROCHLORIDE	-1.39	-21.45
C8 H11 N O2 . Cl H	189.639	DOPAMINE HYDROCHLORIDE	-10.73	-30.6
C8 H11 N O2 . Cl H	189.639	DOPAMINE HYDROCHLORIDE	3.38	-20.99
C10 H16 N2 O4 S3	324.44	DORZOLAMIDE	1.02	-5.12
C23 H25 N5 O5	451.475	DOXAZOSIN	4.59	-10.54
C23 H25 N5 O5 . C H4 O3 S	547.581	DOXAZOSIN MESYLATE	9.29	13.98
C23 H25 N5 O5 . C H4 O3 S	547.581	DOXAZOSIN MESYLATE	10.42	-2.14
C19 H21 N O . Cl H	315.837	DOXEPIN HYDROCHLORIDE	-0.57	-24.41
C19 H21 N O . Cl H	315.837	DOXEPIN HYDROCHLORIDE	8.22	-13.53
C9 H11 F N2 O5	246.192	DOXIFLURIDINE	3.09	-1.24
C11 H14 N4 O4	266.253	DOXOFYLLINE	0.65	-5.94
C27 H31 N O11	545.535	DOXORUBICIN	86.55	-6.92
C27 H29 N O11	543.519	DOXORUBICIN	96.41	78.8
C27 H29 N O11 . Cl H	579.98	DOXORUBICIN HCL	99.96	99.53
C22 H24 N2 O8	444.435	DOXYCYCLINE	0.73	-0.41
C22 H24 N2 O8 . Cl H	480.896	DOXYCYCLINE HYDROCHLORIDE	5.88	31.6
C22 H24 N2 O8 . Cl H	480.896	DOXYCYCLINE HYDROCHLORIDE	-0.5	2.41
C17 H22 N2 O . C4 H6 O4	388.457	DOXYLAMINE SUCCINATE	-3.78	-5.31
C17 H22 N2 O . C4 H6 O4	388.457	DOXYLAMINE SUCCINATE	3.18	-2.58
C16 H24 N4 O2	304.387	DPCPX	10.58	-0.58
C22 H29 O P	340.439	DPO-1	-1.19	-10.28
C19 H25 N O . C4 H4 O4	399.48	DPPE FUMARATE	20.65	-5.19
C8 H10 N2 O S	182.243	DR 2313	8.73	-20.26
C12 H12 Cl2 N2 O4	319.141	DRB	-5.86	-5.38
C20 H31 N O2 . Cl H	353.927	DROFENINE HYDROCHLORIDE	9.17	10.24
C22 H22 F N3 O2	379.427	DROPERIDOL	2.28	-23.47
C22 H22 F N3 O2	379.427	DROPERIDOL	13.12	2.16
C13 H20 N2 O2	236.31	DROPROPIZINE	9.97	7.29
C11 H14 Cl N O3	243.687	DROXINOSTAT	-4	12.33
C18 H12 Cl N3 O S	353.825	DS2	1.92	-4.51
C15 H17 N3	239.316	DTG	7.38	10.64
C18 H19 N O S . Cl H	333.875	DULOXETINE HYDROCHLORIDE	7.84	4.59
C17 H12 Br F O2 S2	411.308	DUP 697	7.31	-9.4
C18 H21 N3 O2	311.378	DY131	12.46	-10.92
C18 H27 N O2 . Cl H	325.873	DYCLONINE HYDROCHLORIDE	4.13	1.45
C10 H14 N4 O4	254.243	DYPHYLLINE	-1.29	23.28
C21 H27 N3 O3 S	401.522	E-4031	6.85	-1.95
C15 H27 N5 O5	357.405	E-64	4.78	11.78
C15 H28 N2 O3	284.394	E-64-D	6.8	-8.65
C44 H43 N3 O9	757.827	E6 BERBAMINE	16.25	-3.16
C32 H39 N O2	469.658	EBASTINE	28.7	8.87
C14 H15 N O4	261.273	EBPC	13.29	-3.29
C14 H15 N O4	261.273	EBPC	11.15	11.66
C14 H15 N O4	261.273	EBPC	12.19	17.21
C13 H9 N O Se	274.177	EBSELEN	4.88	9.4
C18 H15 Cl3 N2 O . H N O3	444.696	ECONAZOLE NITRATE	9.76	-1.55
C11 H16 N2 O5	256.255	EDOXUDINE	6.44	10.2
C10 H16 N O . Cl	201.693	EDROPHONIUM CHLORIDE	-1.64	-3.51
C10 H16 N O . Cl	201.693	EDROPHONIUM CHLORIDE	1.88	8.29
C27 H45 N2 . I	524.564	EEF-2 KINASE INHIBITOR, NH125	12	-30.57
C13 H16 N2 O . Cl H	252.74	EFAROXAN HYDROCHLORIDE	-1.77	-4.95
C13 H16 N2 O . Cl H	252.74	EFAROXAN HYDROCHLORIDE	4.7	-6.19
C14 H9 Cl F3 N O2	315.675	EFAVIRENZ	9.37	-11.89
C19 H16 O5	324.327	EFLOXATE	9.06	1.95
C34 H38 N3 O7 P . C2 H6 O . Cl H	714.185	EFONIDIPINE HYDROCHLORIDE MONOETHANOLATE	13.83	3.96
C21 H18 F3 N5 O	413.396	EGFR INHIBITOR	-2.18	-30.34
C23 H21 N3 O3	387.431	EGFR/ERBB-2 INHIBITOR	-5.17	-69.1
C17 H11 Cl F N5 O	355.754	EGFR/ERBB-2/ERBB-4 INHIBITOR	2.36	-25.55
C14 H24 N2 O10	380.348	EGTA	-4.03	-4.09
C14 H23 N5 O	277.365	EHNA	12.78	7.79
C20 H36 O2	308.499	EICOSA-5,8-DIENOIC ACID (20:2 N-12)	4.54	-19.15
C20 H36 O2	308.499	EICOSADIENOIC ACID (20:2 N-6)	-0.09	-13.85
C20 H30 O2	302.451	EICOSAPENTAENOIC ACID (20:5 N-3)	0.52	-32.93
C20 H34 O2	306.483	EICOSATRIENOIC ACID (20:3 N-3)	6.53	-10.81
C22 H26 N2 O2 S . Br H	463.431	ELETRIPTAN HYDROBROMIDE	7.83	4.07
C22 H26 N2 O2 S . Br H	463.431	ELETRIPTAN HYDROBROMIDE	-1.35	21.94
C22 H26 N2 O2 S . Br H	463.431	ELETRIPTAN HYDROBROMIDE	-0.7	9.45
C20 H23 Cl F N O	347.854	ELIPRODIL	-1.23	-4.9
C14 H6 O8	302.193	ELLAGIC ACID	1.15	-0.27
C17 H14 N2	246.306	ELLIPTICINE	22.83	15.37
C17 H26 O4	294.386	EMBELIN	20.29	2.97
C14 H15 Cl N2 . Cl H	283.196	EMD 386088 HYDROCHLORIDE	27.17	2.49
C28 H30 N8 O2 . Cl H	547.051	EMD 66684	-2.64	-1.93
C29 H40 N2 O4 . 2 Cl H	553.561	EMETINE	98.22	91.99
C29 H40 N2 O4 . 2 Cl H	553.561	EMETINE DIHYDROCHLORIDE HYDRATE	98.94	95.64
C15 H10 O5	270.237	EMODIN	1.51	8.46
C8 H10 F N3 O3 S	247.247	EMTRICITABINE	0.48	-1.57
C20 H28 N2 O5	376.447	ENALAPRIL	-0.42	-10.51
C20 H28 N2 O5 . C4 H4 O4	492.519	ENALAPRIL MALEATE	6.15	-1.07
C18 H24 N2 O5	348.394	ENALAPRILAT DIHYDRATE	3.24	1.59
C18 H24 N2 O5	348.394	ENALAPRILAT DIHYDRATE	10.74	8.9
C26 H54 N O7 P	523.683	ENANTIO-PAF C16	1.9	-28.66
C26 H54 N O7 P	523.683	ENANTIO-PAF C16	12.96	-1.59
2 C25 H19 N3 O3	818.873	ENDO-IWR 1	-0.79	-22.22
C14 H14 Cl2 N2 O	297.18	ENILCONAZOLE	13.85	23.68
C21 H25 N7 . C4 H6 O6	525.557	ENMD-2076	7.19	10.41
C12 H12 N2 O2 S	248.301	ENOXIMONE	-7.23	-6.29
C30 H46 O4	470.684	ENOXOLONE	20.6	15.08
C19 H22 F N3 O3	359.395	ENROFLOXACIN	1.37	-7.05
C19 H22 F N3 O3	359.395	ENROFLOXACIN	5.39	3.54
C14 H15 N3 O5	305.286	ENTACAPONE	5.74	-0.26
C32 H29 N5 O2	515.605	ENZASTAURIN	8.75	-18.25
C11 H13 Cl N2	208.687	EPIBATIDINE (+/-)	11.35	5.91
C16 H24 N2 O4 . Cl H	344.834	EPIBESTATIN HYDROCHLORIDE	-13.43	-5.31
C18 H24 O3	288.381	EPIESTRIOL	13.3	7.89
C16 H15 N3 . Cl H	285.771	EPINASTINE HYDROCHLORIDE	-1	-3.83
C27 H29 N O11 . Cl H	579.98	EPIRUBICIN HYDROCHLORIDE	74.54	10.65
C24 H30 O6	414.491	EPLERENONE	3.05	8.98
C23 H24 N2 O4 S	424.513	EPROSARTAN	1.85	-3.51
C23 H24 N2 O4 S . C H4 O3 S	520.618	EPROSARTAN MESYLATE	9.68	19.7
C18 H20 O2	268.35	EQUILIN	6.81	13.85
C18 H20 N2 O . C4 H4 O4	396.436	ER 27319 MALEATE	30.6	-35.59
C15 H10 F N O3	271.243	ERB-041	6.11	17.73
C10 H10 O4	194.184	ERBSTATIN ANALOG	5.52	-16.21
C10 H10 O4	194.184	ERBSTATIN ANALOG	13.78	-6.52
C28 H44 O	396.648	ERGOCALCIFEROL	11.15	21.52
C34 H37 N5 O4 . C4 H6 O6	729.776	ERGOTAMINE TARTRATE	28.94	9.86
C9 H15 N3 O2 S	229.299	ERGOTHIONEINE	2.05	-9.32
C18 H13 N7	327.343	ERK INHIBITOR II, FR180204	4.16	-7.11
C18 H13 N7	327.343	ERK INHIBITOR II, FR180204	14.98	18.5
C18 H12 N6 O	328.327	ERK INHIBITOR II, NEGATIVE CONTROL	11.61	5.71
C12 H10 N6 O5	318.245	ERK INHIBITOR III	7.09	4.41
C22 H23 N3 O4	393.436	ERLOTINIB	2.85	-2.4
C22 H23 N3 O4 . Cl H	429.897	ERLOTINIB HYDROCHLORIDE	3.42	1.72
C14 H23 N5 O . Cl H	313.826	ERYTHRO-9-(2-HYDROXY-3-NONYL)ADENINE HYDROCHLORIDE	-11.66	-19.93
C37 H67 N O13	733.927	ERYTHROMYCIN	9.52	12.05
C40 H71 N O14 . C12 H26 O4 S	1056.39	ERYTHROMYCIN ESTOLATE	8.26	-1.73
C43 H75 N O16	862.053	ERYTHROMYCIN ETHYLSUCCINATE	12.82	19.22
C37 H67 N O13 . C18 H36 O2	1018.4	ERYTHROMYCIN STEARATE	14.94	2.69
C20 H6 I4 O5 . 2 Na	879.856	ERYTHROSINE SODIUM	-51.3	-176.45
C20 H21 F N2 O	324.392	ESCITALOPRAM	4.71	-3.71
C20 H21 F N2 O . C2 H2 O4	414.427	ESCITALOPRAM OXALATE	15.16	11.39
C16 H25 N O4	295.374	ESMOLOL	10.56	11.39
C18 H19 Mg N2 O3 S . C17 H18 N3 O3 S	712.133	ESOMEPRAZOLE MAGNESIUM DIHYDRATE	5.3	-0.28
C18 H24 O2	272.382	ESTRADIOL	0.93	-12.86
C18 H24 O2	272.382	ESTRADIOL	-8.88	-23.47
C18 H24 O2	272.382	ESTRADIOL	-4.2	-10.95
C18 H24 O2	272.382	ESTRADIOL	3.47	6.7
C20 H26 O3	314.419	ESTRADIOL ACETATE	1.85	-13.62
C25 H28 O3	376.488	ESTRADIOL BENZOATE	1.86	-3.46
C26 H36 O3	396.562	ESTRADIOL CYPIONATE	6.41	21.1
C23 H32 O3	356.498	ESTRADIOL VALERATE	10.24	4.54
C18 H24 O3	288.381	ESTRIOL	-5.12	-12.17
C18 H24 O3	288.381	ESTRIOL	5.28	-8.14
C18 H22 O2	270.366	ESTRONE	-7.41	-9.96
C18 H22 O2	270.366	ESTRONE	-4.63	-13.69
C18 H22 O2	270.366	ESTRONE	5.12	-4.72
C18 H22 O5 S . C4 H10 N2	436.565	ESTROPIPATE	8.73	-1.95
C14 H19 N5 O2	289.333	ETAZOLATE	16.6	24.5
C14 H19 N5 O2 . Cl H	325.794	ETAZOLATE HYDROCHLORIDE	7.62	1.15
C15 H15 N3 O . C3 H6 O3	343.377	ETHACRIDINE LACTATE	10.84	12.52
C13 H12 Cl2 O4	303.138	ETHACRYNIC ACID	-5.46	-17.31
C13 H12 Cl2 O4	303.138	ETHACRYNIC ACID	9.37	-4.91
C10 H24 N2 O2 . 2 Cl H	277.232	ETHAMBUTOL HYDROCHLORIDE	9.49	2.46
C24 H29 N O4 . Cl H	431.952	ETHAVERINE HYDROCHLORIDE	13.08	3.13
C20 H24 O2	296.403	ETHINYL ESTRADIOL	19.06	-0.17
C8 H10 N2 S	166.243	ETHIONAMIDE	11.96	0.09
C21 H28 O2	312.446	ETHISTERONE	2.81	-26.39
C21 H28 O2	312.446	ETHISTERONE	11.41	13.4
C19 H24 N2 S . Cl H	348.933	ETHOPROPAZINE HYDROCHLORIDE	8.62	26.8
C19 H24 N2 S . Cl H	348.933	ETHOPROPAZINE HYDROCHLORIDE	5.12	-1.13
C7 H11 N O2	141.168	ETHOSUXIMIDE	-4.87	-15.49
C7 H11 N O2	141.168	ETHOSUXIMIDE	-10.35	-27.97
C9 H10 N2 O3 S2	258.317	ETHOXZOLAMIDE	-0.66	-27.36
C9 H10 O3	166.174	ETHYL PARABEN	6.81	3.23
C24 H32 O4	384.508	ETHYNODIOL DIACETATE	6.54	-15.87
C17 H25 Cl N2 O3 . Cl H	377.306	ETICLOPRIDE HYDROCHLORIDE	-3.67	14.64
C2 H6 O7 P2	204.012	ETIDRONATE	9.25	-0.86
C2 H6 O7 P2 . 2 Na	249.992	ETIDRONATE DISODIUM	5.13	8.25
C17 H21 N O3	287.354	ETODOLAC	-6.88	2.23
C17 H21 N O3	287.354	ETODOLAC	-9.62	-13.55
C14 H16 N2 O2	244.289	ETOMIDATE	30.25	30.79
C29 H32 O13	588.557	ETOPOSIDE	3.63	-17.51
C29 H32 O13	588.557	ETOPOSIDE	5.05	-15.44
C29 H32 O13	588.557	ETOPOSIDE	4.01	12.4
C29 H32 O13	588.557	ETOPOSIDE	15.62	0.69
C18 H15 Cl N2 O2 S	358.842	ETORICOXIB	2.64	10.45
C23 H30 O3	354.483	ETRETINATE	-2.64	-12.48
C17 H25 N O3 . Cl H	327.846	EUCATROPINE HYDROCHLORIDE	9.62	8.23
C10 H12 O2	164.201	EUGENOL	4.94	-4.06
C18 H16 O7	344.315	EUPATORIN	11.44	13.39
C34 H24 N6 O14 S4 . 4 Na	960.805	EVANS BLUE	-35.37	-22.2
C53 H83 N O14	958.224	EVEROLIMUS(RAD001)	13.45	-2.83
C13 H19 N O2	221.295	EXALAMIDE	6.39	-13.43
C20 H24 O2	296.403	EXEMESTANE	-9.24	-14.79
C20 H24 O2	296.403	EXEMESTANE	-0.37	-22.8
C20 H24 O2	296.403	EXEMESTANE	5.54	-14.57
C15 H12 F N O3	273.259	EXO1	9.09	-7.55
C24 H21 F2 N O3	409.425	EZETIMIBE	16.7	5.1
C14 H19 N5 O4	321.332	FAMCICLOVIR	7.79	4.02
C14 H19 N5 O4	321.332	FAMCICLOVIR	8.67	4.55
C14 H19 N5 O4	321.332	FAMCICLOVIR	2.33	23.89
C8 H15 N7 O2 S3	337.445	FAMOTIDINE	4.46	-2.64
C8 H15 N7 O2 S3	337.445	FAMOTIDINE	-0.86	-10.33
C8 H15 N7 O2 S3	337.445	FAMOTIDINE	-11.16	-13.26
C24 H31 N3 O	377.522	FAMPROFAZONE	15.73	19.22
C23 H24 F N3 O2 S	425.519	FANANSERIN	15.8	-5.55
C17 H28 O2 S	296.468	FARNESYLTHIOACETIC ACID	5.66	-16.28
C18 H11 N2 O . Cl	306.746	FASCAPLYSIN, SYNTHETIC	4.37	-40.75
C14 H17 N3 O2 S . Cl H	327.83	FASUDIL HYDROCHLORIDE	6.06	9.35
C18 H19 Cl N4	326.823	FAUC 213	2.86	-14.61
C10 H5 F3 N4 O	254.168	FCCP	20.84	-2
C11 H14 N2 O4	238.24	FELBAMATE	-0.44	6.83
C11 H14 N2 O4	238.24	FELBAMATE	-0.25	-0.91
C18 H19 Cl2 N O4	384.254	FELODIPINE	-5.45	-18.12
C18 H19 Cl2 N O4	384.254	FELODIPINE	-5.63	-3.42
C15 H13 N3 O2 S	299.348	FENBENDAZOLE	-6.64	-14.24
C15 H13 N3 O2 S	299.348	FENBENDAZOLE	3.48	7.53
C16 H14 O3	254.281	FENBUFEN	-6.85	-18.12
C16 H14 O3	254.281	FENBUFEN	5.35	-8.33
C23 H25 N . Cl H	351.912	FENDILINE HYDROCHLORIDE	4.04	-2.55
C11 H11 Cl N4 O2	266.684	FENOBAM	4.62	-10.07
C20 H21 Cl O4	360.831	FENOFIBRATE	1.36	-0.55
C20 H21 Cl O4	360.831	FENOFIBRATE	-10.41	-1.09
C20 H21 Cl O4	360.831	FENOFIBRATE	5.46	5.29
C16 H16 Cl N O3	305.756	FENOLDOPAM	-3.18	-22.75
C16 H16 Cl N O3 . Br H	386.668	FENOLDOPAM BROMIDE	8.66	21.69
C15 H14 O3	242.27	FENOPROFEN	-5.98	-13.79
C15 H14 O3	242.27	FENOPROFEN	3.07	-6.06
C17 H21 N O4 . Br H	384.265	FENOTEROL HYDROBROMIDE	-16.61	-30.69
C17 H21 N O4 . Br H	384.265	FENOTEROL HYDROBROMIDE	-0.44	-3.35
C15 H20 N2 O2 . Cl H	296.792	FENSPIRIDE HYDROCHLORIDE	-11.08	-13.83
C15 H20 N2 O2 . Cl H	296.792	FENSPIRIDE HYDROCHLORIDE	3.06	-14.37
C10 H15 O3 P S2	278.328	FENTHION	6.81	2.65
C17 H12 Cl N O2 S	329.801	FENTIAZAC	-7.83	-18.59
C13 H9 Cl F N O3	281.667	FERB 033	-0.99	-5.16
C32 H36 N2 O3	496.64	FEXARAMINE	9.48	-5.16
C32 H39 N O4	501.656	FEXOFENADINE HYDROCHLORIDE	-9.12	12.95
C32 H39 N O4 . Cl H	538.117	FEXOFENADINE HYDROCHLORIDE	0.99	-3.72
C28 H36 Cl2 N2 O	487.504	FGIN-1-43	-4.48	-2.38
C30 H29 N5 O4 S . Cl H	592.108	FIDUXOSIN HYDROCHLORIDE	1.13	-11.09
C23 H36 N2 O2	372.544	FINASTERIDE	-5.2	1.11
C23 H36 N2 O2	372.544	FINASTERIDE	2.98	11.12
C20 H21 Cl N2 O4 . Cl H	425.306	FIPEXIDE HYDROCHLORIDE	11.83	0.57
C12 H4 Cl2 F6 N4 O S	437.148	FIPRONIL	-1.18	-19.99
C12 H4 Cl2 F6 N4 O S	437.148	FIPRONIL	9.98	-1.67
C17 H20 O5 S	336.403	FIROCOXIB	1.68	5.83
C36 H36 N4 O4	588.695	FK 888	19.72	18.81
C44 H69 N O12	804.018	FK-506	16.15	21
C44 H69 N O12	804.018	FK-506	20.54	38.23
C21 H20 Cl N O5	401.84	FLAVOPIRIDOL(ALVOCIDIB)	-4.01	-10.01
C17 H20 F6 N2 O3	414.343	FLECAINIDE	-6.46	-2.4
C17 H20 F6 N2 O3	414.343	FLECAINIDE	9.42	-15
C17 H18 F3 N3 O3	369.338	FLEROXACIN	5.9	-18.33
C9 H10 O4	182.173	FLOPROPIONE	12.52	15.72
C12 H14 Cl2 F N O4 S	358.213	FLORFENICOL	11.18	6.75
C9 H11 F N2 O5	246.192	FLOXURIDINE	9.24	-3
C9 H11 F N2 O5	246.192	FLOXURIDINE	-15.18	-66.78
C18 H20 N2 O4 S	360.427	FLT-3 INHIBITOR	-3.22	-16.25
C18 H20 N2 O4 S	360.427	FLT-3 INHIBITOR	-10.07	-23.42
C17 H12 N2 O3	292.289	FLT-3 INHIBITOR II	-0.95	-48.35
C21 H23 N3 O S	365.492	FLT-3 INHIBITOR III	11.12	-0.24
C16 H12 F N3 O3	313.283	FLUBENDAZOLE	1.44	1.63
C13 H12 F2 N6 O	306.271	FLUCONAZOLE	9.42	-1.65
C13 H12 F2 N6 O	306.271	FLUCONAZOLE	10.16	-6.24
C4 H4 F N3 O	129.092	FLUCYTOSINE	4.41	7.14
C10 H13 F N5 O7 P	365.212	FLUDARABINE PHOSPHATE	9.55	-1.08
C23 H31 F O6	422.487	FLUDROCORTISONE ACETATE	73.48	50.39
C14 H10 F3 N O2	281.23	FLUFENAMIC ACID	-3.39	-7.34
C14 H10 F3 N O2	281.23	FLUFENAMIC ACID	2.98	-18.12
C14 H10 F3 N O2	281.23	FLUFENAMIC ACID	-6.98	-6.54
C15 H14 F N3 O3	303.288	FLUMAZENIL	-0.09	0.31
C15 H14 F N3 O3	303.288	FLUMAZENIL	4.86	-32.53
C15 H14 F N3 O3	303.288	FLUMAZENIL	12.78	-1.55
C14 H12 F N O3	261.248	FLUMEQUINE	-2.38	-12.44
C22 H28 F2 O5	410.452	FLUMETHASONE	64.87	45.65
[truncated: 2,826 more rows]
